# Supplementary material for: 1-Zirconacyclobuta-2,3-dienes: synthesis of organometallic analogs of elusive 1,2-cyclobutadiene, unprecedented intramolecular C–H activation, and reactivity studies
Source: Chem Sci. 2021 Nov 23;12(48):16074–84. doi: 10.1039/d1sc06052j (PMC8672727; doi:10.1039/d1sc06052j)
Supplement: SC-012-D1SC06052J-s003 [file SC-012-D1SC06052J-s003.cif]

# Electronic Supplementary Material (ESI) for Chemical Science.
# This journal is © The Royal Society of Chemistry 2021

####################################################################### 
# 
# This file contains crystal structure data downloaded from the 
# Cambridge Structural Database (CSD) hosted by the Cambridge 
# Crystallographic Data Centre (CCDC).
# 
# Full information about CCDC data access policies and citation 
# guidelines are available at http://www.ccdc.cam.ac.uk/access/V1 
# 
# Audit and citation data items may have been added by the CCDC. 
# Please retain this information to preserve the provenance of 
# this file and to allow appropriate attribution of the data. 
# 
#######################################################################

data_complex_2a
_database_code_depnum_ccdc_archive 'CCDC 2113148'
loop_
_audit_author_name
_audit_author_address
'Anke Spannenberg'
;LIKAT
Germany
;
_audit_update_record             
;
2021-09-30 deposited with the CCDC.	2021-11-23 downloaded from the CCDC.
;

_audit_creation_method           SHELXL-2018/3
_shelx_SHELXL_version_number     2018/3
_chemical_name_systematic        ?
_chemical_name_common            ?
_chemical_melting_point          ?
_chemical_formula_moiety         ?
_chemical_formula_sum            'C29 H42 Si2 Zr'
_chemical_formula_weight         538.02

loop_
_atom_type_symbol
_atom_type_description
_atom_type_scat_dispersion_real
_atom_type_scat_dispersion_imag
_atom_type_scat_source
C C 0.0033 0.0016 'International Tables Vol C Tables 4.2.6.8 and 6.1.1.4'
H H 0.0000 0.0000 'International Tables Vol C Tables 4.2.6.8 and 6.1.1.4'
Si Si 0.0817 0.0704 'International Tables Vol C Tables 4.2.6.8 and 6.1.1.4'
Zr Zr -2.9673 0.5597 'International Tables Vol C Tables 4.2.6.8 and 6.1.1.4'

_space_group_crystal_system      monoclinic
_space_group_IT_number           14
_space_group_name_H-M_alt        'P 21/n'
_space_group_name_Hall           '-P 2yn'

_shelx_space_group_comment       
;
The symmetry employed for this shelxl refinement is uniquely defined
by the following loop, which should always be used as a source of
symmetry information in preference to the above space-group names.
They are only intended as comments.
;

loop_
_space_group_symop_operation_xyz
'x, y, z'
'-x+1/2, y+1/2, -z+1/2'
'-x, -y, -z'
'x-1/2, -y-1/2, z-1/2'

_cell_length_a                   14.3036(3)
_cell_length_b                   10.9418(3)
_cell_length_c                   18.2871(4)
_cell_angle_alpha                90
_cell_angle_beta                 97.510(2)
_cell_angle_gamma                90
_cell_volume                     2837.51(12)
_cell_formula_units_Z            4
_cell_measurement_temperature    140(2)
_cell_measurement_reflns_used    28121
_cell_measurement_theta_min      1.67
_cell_measurement_theta_max      29.51

_exptl_crystal_description       plate
_exptl_crystal_colour            green
_exptl_crystal_density_meas      ?
_exptl_crystal_density_method    ?
_exptl_crystal_density_diffrn    1.259
_exptl_crystal_F_000             1136
_exptl_transmission_factor_min   ?
_exptl_transmission_factor_max   ?
_exptl_crystal_size_max          0.340
_exptl_crystal_size_mid          0.340
_exptl_crystal_size_min          0.200
_exptl_absorpt_coefficient_mu    0.486
_exptl_absorpt_correction_type   multi-scan
_exptl_absorpt_correction_T_min  0.85
_exptl_absorpt_correction_T_max  0.91
_exptl_absorpt_process_details   'LANA (Stoe & Cie, 2012)'
_exptl_absorpt_special_details   ?
_diffrn_ambient_temperature      140(2)
_diffrn_radiation_wavelength     0.71073
_diffrn_radiation_type           MoK\a
_diffrn_radiation_source         'fine-focus sealed tube'
_diffrn_radiation_monochromator  graphite
_diffrn_measurement_device_type  'STOE-IPDS II'
_diffrn_measurement_method       'omega scans'
_diffrn_reflns_number            44563
_diffrn_reflns_av_unetI/netI     0.0136
_diffrn_reflns_av_R_equivalents  0.0178
_diffrn_reflns_limit_h_min       -19
_diffrn_reflns_limit_h_max       18
_diffrn_reflns_limit_k_min       -14
_diffrn_reflns_limit_k_max       14
_diffrn_reflns_limit_l_min       -24
_diffrn_reflns_limit_l_max       24
_diffrn_reflns_theta_min         1.704
_diffrn_reflns_theta_max         28.497
_diffrn_reflns_theta_full        25.242
_diffrn_measured_fraction_theta_max 1.000
_diffrn_measured_fraction_theta_full 1.000
_diffrn_reflns_Laue_measured_fraction_max 1.000
_diffrn_reflns_Laue_measured_fraction_full 1.000
_diffrn_reflns_point_group_measured_fraction_max 1.000
_diffrn_reflns_point_group_measured_fraction_full 1.000
_reflns_number_total             7197
_reflns_number_gt                6178
_reflns_threshold_expression     'I > 2\s(I)'
_reflns_Friedel_coverage         0.000
_reflns_Friedel_fraction_max     .
_reflns_Friedel_fraction_full    .

_reflns_special_details          
;
 Reflections were merged by SHELXL according to the crystal
 class for the calculation of statistics and refinement.
 
 _reflns_Friedel_fraction is defined as the number of unique
 Friedel pairs measured divided by the number that would be
 possible theoretically, ignoring centric projections and
 systematic absences.
;

_computing_data_collection       'X-AREA (Stoe & Cie, 2012)'
_computing_cell_refinement       X-AREA
_computing_data_reduction        X-AREA
_computing_structure_solution    'SHELXS-97 (Sheldrick, 2008)'
_computing_structure_refinement  'SHELXL-2018/3 (Sheldrick, 2015)'
_computing_molecular_graphics    ?
_computing_publication_material  ?
_refine_special_details          ?
_refine_ls_structure_factor_coef Fsqd
_refine_ls_matrix_type           full
_refine_ls_weighting_scheme      calc
_refine_ls_weighting_details     
'w=1/[\s^2^(Fo^2^)+(0.0462P)^2^] where P=(Fo^2^+2Fc^2^)/3'
_atom_sites_solution_primary     ?
_atom_sites_solution_secondary   ?
_atom_sites_solution_hydrogens   geom
_refine_ls_hydrogen_treatment    constr
_refine_ls_extinction_method     none
_refine_ls_extinction_coef       .
_refine_ls_number_reflns         7197
_refine_ls_number_parameters     314
_refine_ls_number_restraints     6
_refine_ls_R_factor_all          0.0271
_refine_ls_R_factor_gt           0.0226
_refine_ls_wR_factor_ref         0.0616
_refine_ls_wR_factor_gt          0.0604
_refine_ls_goodness_of_fit_ref   1.001
_refine_ls_restrained_S_all      1.002
_refine_ls_shift/su_max          0.001
_refine_ls_shift/su_mean         0.000

loop_
_atom_site_label
_atom_site_type_symbol
_atom_site_fract_x
_atom_site_fract_y
_atom_site_fract_z
_atom_site_U_iso_or_equiv
_atom_site_adp_type
_atom_site_occupancy
_atom_site_site_symmetry_order
_atom_site_calc_flag
_atom_site_refinement_flags_posn
_atom_site_refinement_flags_adp
_atom_site_refinement_flags_occupancy
_atom_site_disorder_assembly
_atom_site_disorder_group
C1 C 0.77179(8) 0.40038(11) 0.03029(7) 0.0288(2) Uani 1 1 d . . . . .
C2 C 0.82713(8) 0.34447(11) 0.08255(7) 0.0275(2) Uani 1 1 d . . . . .
C3 C 0.85942(8) 0.24256(11) 0.11354(7) 0.0284(2) Uani 1 1 d . . . . .
C4 C 0.65337(11) 0.57306(15) -0.07318(9) 0.0462(3) Uani 1 1 d . . . . .
H4A H 0.700901 0.579363 -0.107046 0.069 Uiso 1 1 calc R U . . .
H4B H 0.616159 0.648475 -0.075336 0.069 Uiso 1 1 calc R U . . .
H4C H 0.611676 0.503657 -0.087548 0.069 Uiso 1 1 calc R U . . .
C5 C 0.80738(11) 0.66643(13) 0.04618(12) 0.0504(4) Uani 1 1 d . . . . .
H5A H 0.841136 0.649206 0.095243 0.076 Uiso 1 1 calc R U . . .
H5B H 0.778805 0.747852 0.045997 0.076 Uiso 1 1 calc R U . . .
H5C H 0.851690 0.663573 0.009619 0.076 Uiso 1 1 calc R U . . .
C6 C 0.62511(10) 0.57396(14) 0.08824(9) 0.0434(3) Uani 1 1 d . . . . .
H6A H 0.571878 0.517974 0.076030 0.065 Uiso 1 1 calc R U . . .
H6B H 0.602395 0.658513 0.084371 0.065 Uiso 1 1 calc R U . . .
H6C H 0.654852 0.558190 0.138727 0.065 Uiso 1 1 calc R U . . .
C7 C 1.07697(10) 0.24978(17) 0.13214(9) 0.0464(4) Uani 1 1 d . . . . .
H7A H 1.084351 0.206177 0.086430 0.070 Uiso 1 1 calc R U . . .
H7B H 1.132353 0.235104 0.168623 0.070 Uiso 1 1 calc R U . . .
H7C H 1.070842 0.337570 0.122033 0.070 Uiso 1 1 calc R U . . .
C8 C 0.97286(12) 0.02343(14) 0.17787(9) 0.0479(4) Uani 1 1 d . . . . .
H8A H 0.916098 -0.005237 0.197376 0.072 Uiso 1 1 calc R U . . .
H8B H 1.028836 -0.000468 0.211578 0.072 Uiso 1 1 calc R U . . .
H8C H 0.975710 -0.013234 0.129318 0.072 Uiso 1 1 calc R U . . .
C9 C 0.96937(11) 0.26002(16) 0.26295(8) 0.0456(3) Uani 1 1 d . . . . .
H9A H 0.982594 0.347796 0.261385 0.068 Uiso 1 1 calc R U . . .
H9B H 1.018137 0.219942 0.297366 0.068 Uiso 1 1 calc R U . . .
H9C H 0.907607 0.247306 0.279444 0.068 Uiso 1 1 calc R U . . .
C10 C 0.83939(8) 0.00752(11) -0.01892(7) 0.0295(2) Uani 1 1 d . . . . .
H10 H 0.840634 -0.058404 0.015003 0.035 Uiso 1 1 calc R U . . .
C11 C 0.90651(8) 0.10318(11) -0.01662(7) 0.0291(2) Uani 1 1 d . . . . .
H11 H 0.961318 0.111249 0.018467 0.035 Uiso 1 1 calc R U . . .
C12 C 0.87830(8) 0.18396(11) -0.07494(7) 0.0294(2) Uani 1 1 d . . . . .
C13 C 0.92853(9) 0.29474(12) -0.09861(8) 0.0382(3) Uani 1 1 d D . . . .
H13A H 0.986581 0.268757 -0.118420 0.046 Uiso 0.666(5) 1 calc R U P A 1
H13B H 0.947347 0.347490 -0.055195 0.046 Uiso 0.666(5) 1 calc R U P A 1
H13C H 0.996513 0.276609 -0.097488 0.046 Uiso 0.334(5) 1 calc R U P A 2
H13D H 0.921967 0.363116 -0.064197 0.046 Uiso 0.334(5) 1 calc R U P A 2
C14A C 0.8669(2) 0.3679(2) -0.15722(15) 0.0488(8) Uani 0.666(5) 1 d D . P A 1
H14A H 0.906389 0.426044 -0.181112 0.059 Uiso 0.666(5) 1 calc R U P A 1
H14B H 0.819811 0.415407 -0.133908 0.059 Uiso 0.666(5) 1 calc R U P A 1
C15A C 0.81645(19) 0.2817(3) -0.21506(12) 0.0498(8) Uani 0.666(5) 1 d D . P A 1
H15A H 0.863918 0.231126 -0.235927 0.060 Uiso 0.666(5) 1 calc R U P A 1
H15B H 0.782548 0.330601 -0.255702 0.060 Uiso 0.666(5) 1 calc R U P A 1
C14B C 0.8863(3) 0.3313(7) -0.17687(19) 0.0516(17) Uani 0.334(5) 1 d D . P A 2
H14C H 0.907881 0.415028 -0.186411 0.062 Uiso 0.334(5) 1 calc R U P A 2
H14D H 0.912301 0.276042 -0.212055 0.062 Uiso 0.334(5) 1 calc R U P A 2
C15B C 0.7787(3) 0.3285(3) -0.1936(3) 0.0503(15) Uani 0.334(5) 1 d D . P A 2
H15C H 0.750560 0.383886 -0.159639 0.060 Uiso 0.334(5) 1 calc R U P A 2
H15D H 0.758595 0.355982 -0.244820 0.060 Uiso 0.334(5) 1 calc R U P A 2
C16 C 0.74607(10) 0.19742(14) -0.18354(8) 0.0415(3) Uani 1 1 d D . . . .
H16A H 0.691351 0.245529 -0.171768 0.050 Uiso 0.666(5) 1 calc R U P A 1
H16B H 0.722862 0.134631 -0.220487 0.050 Uiso 0.666(5) 1 calc R U P A 1
H16C H 0.677147 0.197636 -0.181981 0.050 Uiso 0.334(5) 1 calc R U P A 2
H16D H 0.758201 0.148567 -0.226885 0.050 Uiso 0.334(5) 1 calc R U P A 2
C17 C 0.79379(8) 0.13679(12) -0.11491(7) 0.0296(2) Uani 1 1 d . . . . .
C18 C 0.76996(8) 0.02727(11) -0.08069(7) 0.0291(2) Uani 1 1 d . . . . .
C19 C 0.68402(9) -0.05061(12) -0.10263(8) 0.0348(3) Uani 1 1 d . . . . .
H19A H 0.703748 -0.131912 -0.118796 0.042 Uiso 1 1 calc R U . . .
H19B H 0.644081 -0.012001 -0.144635 0.042 Uiso 1 1 calc R U . . .
C20 C 0.62654(9) -0.06608(11) -0.03766(7) 0.0315(2) Uani 1 1 d . . . . .
H20A H 0.563922 -0.100910 -0.055829 0.038 Uiso 1 1 calc R U . . .
H20B H 0.659444 -0.123648 -0.001237 0.038 Uiso 1 1 calc R U . . .
C21 C 0.61419(8) 0.05483(11) -0.00114(7) 0.0264(2) Uani 1 1 d . . . . .
C22 C 0.63259(8) 0.08066(11) 0.07540(7) 0.0269(2) Uani 1 1 d . . . . .
C23 C 0.66083(10) -0.00695(13) 0.13780(8) 0.0373(3) Uani 1 1 d . . . . .
H23A H 0.716399 -0.054568 0.127305 0.045 Uiso 1 1 calc R U . . .
H23B H 0.608566 -0.064983 0.141555 0.045 Uiso 1 1 calc R U . . .
C24 C 0.68457(12) 0.06008(15) 0.21104(8) 0.0474(3) Uani 1 1 d . . . . .
H24A H 0.683630 0.001289 0.252091 0.057 Uiso 1 1 calc R U . . .
H24B H 0.749052 0.094254 0.214082 0.057 Uiso 1 1 calc R U . . .
C25 C 0.61541(13) 0.16272(17) 0.21952(9) 0.0509(4) Uani 1 1 d . . . . .
H25A H 0.629363 0.198526 0.269476 0.061 Uiso 1 1 calc R U . . .
H25B H 0.550564 0.129285 0.214282 0.061 Uiso 1 1 calc R U . . .
C26 C 0.62118(10) 0.26267(14) 0.16176(8) 0.0375(3) Uani 1 1 d . . . . .
H26A H 0.569363 0.322133 0.163548 0.045 Uiso 1 1 calc R U . . .
H26B H 0.681830 0.306862 0.172367 0.045 Uiso 1 1 calc R U . . .
C27 C 0.61364(8) 0.20578(11) 0.08665(7) 0.0278(2) Uani 1 1 d . . . . .
C28 C 0.58462(8) 0.25809(11) 0.01664(7) 0.0283(2) Uani 1 1 d . . . . .
H28 H 0.568096 0.341282 0.007418 0.034 Uiso 1 1 calc R U . . .
C29 C 0.58439(8) 0.16554(11) -0.03722(7) 0.0272(2) Uani 1 1 d . . . . .
H29 H 0.567213 0.175717 -0.088816 0.033 Uiso 1 1 calc R U . . .
Si1 Si 0.71312(2) 0.54959(3) 0.02271(2) 0.03086(8) Uani 1 1 d . . . . .
Si2 Si 0.96891(2) 0.19345(3) 0.16900(2) 0.03000(8) Uani 1 1 d . . . . .
Zr1 Zr 0.75339(2) 0.19247(2) 0.01181(2) 0.02200(4) Uani 1 1 d . . . . .

loop_
_atom_site_aniso_label
_atom_site_aniso_U_11
_atom_site_aniso_U_22
_atom_site_aniso_U_33
_atom_site_aniso_U_23
_atom_site_aniso_U_13
_atom_site_aniso_U_12
C1 0.0248(5) 0.0254(5) 0.0361(6) 0.0008(4) 0.0037(4) -0.0007(4)
C2 0.0230(5) 0.0260(5) 0.0335(6) -0.0062(4) 0.0036(4) -0.0022(4)
C3 0.0257(5) 0.0300(6) 0.0288(6) -0.0043(5) 0.0009(4) 0.0022(4)
C4 0.0443(8) 0.0452(8) 0.0468(8) 0.0088(7) -0.0023(6) 0.0086(6)
C5 0.0398(8) 0.0293(6) 0.0796(12) 0.0034(7) -0.0019(7) -0.0052(6)
C6 0.0401(7) 0.0391(7) 0.0516(9) -0.0020(6) 0.0077(6) 0.0101(6)
C7 0.0290(6) 0.0661(10) 0.0442(8) -0.0167(7) 0.0053(6) -0.0025(6)
C8 0.0564(9) 0.0449(8) 0.0408(8) 0.0045(6) 0.0005(7) 0.0184(7)
C9 0.0399(7) 0.0640(10) 0.0316(7) -0.0135(7) 0.0002(6) 0.0048(7)
C10 0.0298(6) 0.0279(5) 0.0313(6) -0.0031(4) 0.0061(5) 0.0036(4)
C11 0.0217(5) 0.0351(6) 0.0301(6) -0.0065(5) 0.0024(4) 0.0036(4)
C12 0.0233(5) 0.0352(6) 0.0305(6) -0.0031(5) 0.0071(4) -0.0008(4)
C13 0.0308(6) 0.0427(7) 0.0433(8) -0.0011(6) 0.0125(5) -0.0091(5)
C14A 0.0441(15) 0.0427(17) 0.0612(18) 0.0173(13) 0.0136(13) -0.0030(11)
C15A 0.0477(15) 0.0686(18) 0.0338(13) 0.0160(11) 0.0078(10) -0.0074(13)
C14B 0.047(3) 0.041(4) 0.069(4) 0.014(3) 0.018(3) -0.002(2)
C15B 0.049(3) 0.061(3) 0.040(3) 0.013(2) 0.006(2) -0.001(2)
C16 0.0347(7) 0.0603(9) 0.0291(7) 0.0087(6) 0.0029(5) -0.0035(6)
C17 0.0246(5) 0.0387(6) 0.0259(6) -0.0017(5) 0.0052(4) -0.0016(5)
C18 0.0268(5) 0.0322(6) 0.0290(6) -0.0071(5) 0.0065(4) -0.0022(4)
C19 0.0328(6) 0.0372(6) 0.0348(7) -0.0104(5) 0.0062(5) -0.0080(5)
C20 0.0292(6) 0.0288(6) 0.0368(7) -0.0041(5) 0.0059(5) -0.0054(5)
C21 0.0212(5) 0.0291(5) 0.0291(6) 0.0011(4) 0.0043(4) -0.0031(4)
C22 0.0227(5) 0.0298(5) 0.0286(6) 0.0029(4) 0.0054(4) -0.0019(4)
C23 0.0408(7) 0.0380(7) 0.0331(7) 0.0100(5) 0.0051(5) -0.0031(5)
C24 0.0537(9) 0.0572(9) 0.0304(7) 0.0110(6) 0.0016(6) -0.0042(7)
C25 0.0581(9) 0.0672(10) 0.0298(7) -0.0019(7) 0.0147(7) -0.0050(8)
C26 0.0363(7) 0.0449(7) 0.0330(7) -0.0071(6) 0.0109(5) -0.0014(6)
C27 0.0226(5) 0.0321(6) 0.0296(6) -0.0014(4) 0.0068(4) -0.0018(4)
C28 0.0197(5) 0.0292(6) 0.0362(6) 0.0027(5) 0.0038(4) 0.0006(4)
C29 0.0203(5) 0.0334(6) 0.0274(6) 0.0030(4) 0.0015(4) -0.0019(4)
Si1 0.02696(16) 0.02368(15) 0.0409(2) 0.00263(13) 0.00067(13) 0.00169(12)
Si2 0.02563(16) 0.03818(18) 0.02505(17) -0.00546(13) -0.00098(12) 0.00644(12)
Zr1 0.01897(6) 0.02313(6) 0.02379(6) -0.00008(4) 0.00239(4) 0.00033(4)

_geom_special_details            
;
 All esds (except the esd in the dihedral angle between two l.s. planes)
 are estimated using the full covariance matrix.  The cell esds are taken
 into account individually in the estimation of esds in distances, angles
 and torsion angles; correlations between esds in cell parameters are only
 used when they are defined by crystal symmetry.  An approximate (isotropic)
 treatment of cell esds is used for estimating esds involving l.s. planes.
;

loop_
_geom_bond_atom_site_label_1
_geom_bond_atom_site_label_2
_geom_bond_distance
_geom_bond_site_symmetry_2
_geom_bond_publ_flag
C1 C2 1.3100(18) . ?
C1 Si1 1.8327(12) . ?
C1 Zr1 2.3099(12) . ?
C2 C3 1.3076(18) . ?
C2 Zr1 2.2793(11) . ?
C3 Si2 1.8315(13) . ?
C3 Zr1 2.3074(12) . ?
C4 Si1 1.8654(16) . ?
C5 Si1 1.8669(15) . ?
C6 Si1 1.8672(15) . ?
C7 Si2 1.8696(16) . ?
C8 Si2 1.8676(16) . ?
C9 Si2 1.8654(15) . ?
C10 C11 1.4172(17) . ?
C10 C18 1.4198(18) . ?
C10 Zr1 2.4707(11) . ?
C11 C12 1.4032(18) . ?
C11 Zr1 2.5137(11) . ?
C12 C17 1.4250(17) . ?
C12 C13 1.5014(17) . ?
C12 Zr1 2.5411(12) . ?
C13 C14A 1.5232(18) . ?
C13 C14B 1.532(2) . ?
C14A C15A 1.5264(19) . ?
C15A C16 1.5319(16) . ?
C14B C15B 1.529(2) . ?
C15B C16 1.5270(19) . ?
C16 C17 1.5024(19) . ?
C17 C18 1.4140(17) . ?
C17 Zr1 2.5347(12) . ?
C18 C19 1.5065(16) . ?
C18 Zr1 2.5079(12) . ?
C19 C20 1.5400(18) . ?
C20 C21 1.5027(16) . ?
C21 C29 1.4180(16) . ?
C21 C22 1.4186(17) . ?
C21 Zr1 2.4830(11) . ?
C22 C27 1.4158(16) . ?
C22 C23 1.5046(17) . ?
C22 Zr1 2.5219(11) . ?
C23 C24 1.526(2) . ?
C24 C25 1.518(2) . ?
C25 C26 1.530(2) . ?
C26 C27 1.4990(18) . ?
C27 C28 1.4142(18) . ?
C27 Zr1 2.5702(11) . ?
C28 C29 1.4124(18) . ?
C28 Zr1 2.5312(11) . ?
C29 Zr1 2.4834(11) . ?

loop_
_geom_angle_atom_site_label_1
_geom_angle_atom_site_label_2
_geom_angle_atom_site_label_3
_geom_angle
_geom_angle_site_symmetry_1
_geom_angle_site_symmetry_3
_geom_angle_publ_flag
C2 C1 Si1 134.28(10) . . ?
C2 C1 Zr1 72.14(7) . . ?
Si1 C1 Zr1 145.49(6) . . ?
C3 C2 C1 149.32(12) . . ?
C3 C2 Zr1 74.62(7) . . ?
C1 C2 Zr1 74.70(7) . . ?
C2 C3 Si2 135.91(10) . . ?
C2 C3 Zr1 72.26(7) . . ?
Si2 C3 Zr1 143.23(6) . . ?
C11 C10 C18 108.17(11) . . ?
C11 C10 Zr1 75.15(7) . . ?
C18 C10 Zr1 74.87(7) . . ?
C12 C11 C10 108.44(11) . . ?
C12 C11 Zr1 74.96(7) . . ?
C10 C11 Zr1 71.82(6) . . ?
C11 C12 C17 107.58(11) . . ?
C11 C12 C13 128.81(11) . . ?
C17 C12 C13 123.39(12) . . ?
C11 C12 Zr1 72.81(7) . . ?
C17 C12 Zr1 73.45(7) . . ?
C13 C12 Zr1 123.54(8) . . ?
C12 C13 C14A 111.85(15) . . ?
C12 C13 C14B 109.6(3) . . ?
C13 C14A C15A 109.91(19) . . ?
C14A C15A C16 112.7(2) . . ?
C15B C14B C13 116.4(3) . . ?
C16 C15B C14B 108.0(4) . . ?
C17 C16 C15B 113.8(2) . . ?
C17 C16 C15A 109.32(14) . . ?
C18 C17 C12 108.50(11) . . ?
C18 C17 C16 129.37(11) . . ?
C12 C17 C16 122.06(11) . . ?
C18 C17 Zr1 72.68(7) . . ?
C12 C17 Zr1 73.94(7) . . ?
C16 C17 Zr1 121.64(9) . . ?
C17 C18 C10 107.29(11) . . ?
C17 C18 C19 126.66(12) . . ?
C10 C18 C19 125.97(12) . . ?
C17 C18 Zr1 74.76(7) . . ?
C10 C18 Zr1 72.00(7) . . ?
C19 C18 Zr1 116.21(8) . . ?
C18 C19 C20 110.85(10) . . ?
C21 C20 C19 110.60(10) . . ?
C29 C21 C22 107.13(10) . . ?
C29 C21 C20 126.22(11) . . ?
C22 C21 C20 126.62(11) . . ?
C29 C21 Zr1 73.43(6) . . ?
C22 C21 Zr1 75.05(6) . . ?
C20 C21 Zr1 115.91(7) . . ?
C27 C22 C21 108.76(10) . . ?
C27 C22 C23 122.92(11) . . ?
C21 C22 C23 128.19(11) . . ?
C27 C22 Zr1 75.74(6) . . ?
C21 C22 Zr1 72.03(6) . . ?
C23 C22 Zr1 121.78(8) . . ?
C22 C23 C24 111.49(12) . . ?
C25 C24 C23 111.84(13) . . ?
C24 C25 C26 111.32(12) . . ?
C27 C26 C25 109.38(12) . . ?
C28 C27 C22 107.40(11) . . ?
C28 C27 C26 129.71(11) . . ?
C22 C27 C26 122.85(12) . . ?
C28 C27 Zr1 72.40(7) . . ?
C22 C27 Zr1 71.99(6) . . ?
C26 C27 Zr1 122.93(8) . . ?
C29 C28 C27 108.35(10) . . ?
C29 C28 Zr1 71.79(6) . . ?
C27 C28 Zr1 75.43(7) . . ?
C28 C29 C21 108.35(11) . . ?
C28 C29 Zr1 75.51(7) . . ?
C21 C29 Zr1 73.40(6) . . ?
C1 Si1 C4 110.04(7) . . ?
C1 Si1 C5 106.43(6) . . ?
C4 Si1 C5 110.50(8) . . ?
C1 Si1 C6 114.78(6) . . ?
C4 Si1 C6 108.62(7) . . ?
C5 Si1 C6 106.38(8) . . ?
C3 Si2 C9 107.17(6) . . ?
C3 Si2 C8 110.75(7) . . ?
C9 Si2 C8 108.21(8) . . ?
C3 Si2 C7 113.02(7) . . ?
C9 Si2 C7 107.44(7) . . ?
C8 Si2 C7 110.04(8) . . ?
C2 Zr1 C3 33.12(4) . . ?
C2 Zr1 C1 33.16(5) . . ?
C3 Zr1 C1 66.28(4) . . ?
C2 Zr1 C10 121.30(4) . . ?
C3 Zr1 C10 94.80(4) . . ?
C1 Zr1 C10 142.12(4) . . ?
C2 Zr1 C21 143.37(4) . . ?
C3 Zr1 C21 130.94(4) . . ?
C1 Zr1 C21 133.31(4) . . ?
C10 Zr1 C21 84.17(4) . . ?
C2 Zr1 C29 130.38(4) . . ?
C3 Zr1 C29 145.63(4) . . ?
C1 Zr1 C29 104.87(4) . . ?
C10 Zr1 C29 108.10(4) . . ?
C21 Zr1 C29 33.18(4) . . ?
C2 Zr1 C18 146.22(4) . . ?
C3 Zr1 C18 127.22(4) . . ?
C1 Zr1 C18 142.14(4) . . ?
C10 Zr1 C18 33.13(4) . . ?
C21 Zr1 C18 69.13(4) . . ?
C29 Zr1 C18 81.04(4) . . ?
C2 Zr1 C11 92.86(4) . . ?
C3 Zr1 C11 76.14(4) . . ?
C1 Zr1 C11 109.11(4) . . ?
C10 Zr1 C11 33.02(4) . . ?
C21 Zr1 C11 117.00(4) . . ?
C29 Zr1 C11 135.44(4) . . ?
C18 Zr1 C11 54.46(4) . . ?
C2 Zr1 C22 112.73(4) . . ?
C3 Zr1 C22 99.27(4) . . ?
C1 Zr1 C22 118.82(4) . . ?
C10 Zr1 C22 95.68(4) . . ?
C21 Zr1 C22 32.92(4) . . ?
C29 Zr1 C22 54.24(4) . . ?
C18 Zr1 C22 95.29(4) . . ?
C11 Zr1 C22 125.08(4) . . ?
C2 Zr1 C28 98.39(4) . . ?
C3 Zr1 C28 115.71(4) . . ?
C1 Zr1 C28 78.84(4) . . ?
C10 Zr1 C28 138.22(4) . . ?
C21 Zr1 C28 54.47(4) . . ?
C29 Zr1 C28 32.70(4) . . ?
C18 Zr1 C28 113.74(4) . . ?
C11 Zr1 C28 168.01(4) . . ?
C22 Zr1 C28 53.66(4) . . ?
C2 Zr1 C17 123.39(4) . . ?
C3 Zr1 C17 126.15(4) . . ?
C1 Zr1 C17 109.59(4) . . ?
C10 Zr1 C17 54.23(4) . . ?
C21 Zr1 C17 92.45(4) . . ?
C29 Zr1 C17 88.22(4) . . ?
C18 Zr1 C17 32.56(4) . . ?
C11 Zr1 C17 53.75(4) . . ?
C22 Zr1 C17 123.83(4) . . ?
C28 Zr1 C17 115.63(4) . . ?
C2 Zr1 C12 94.02(4) . . ?
C3 Zr1 C12 94.04(4) . . ?
C1 Zr1 C12 92.95(4) . . ?
C10 Zr1 C12 54.31(4) . . ?
C21 Zr1 C12 122.59(4) . . ?
C29 Zr1 C12 120.06(4) . . ?
C18 Zr1 C12 54.30(4) . . ?
C11 Zr1 C12 32.23(4) . . ?
C22 Zr1 C12 148.22(4) . . ?
C28 Zr1 C12 141.60(4) . . ?
C17 Zr1 C12 32.61(4) . . ?

_refine_diff_density_max         0.426
_refine_diff_density_min         -0.151
_refine_diff_density_rms         0.073

_shelx_res_file                  
;
TITL ks1523 in P2(1)/n
    ks1523.res
    created by SHELXL-2018/3 at 08:45:41 on 29-Jan-2021
CELL 0.71073  14.3036  10.9418  18.2871  90.000  97.510  90.000
ZERR    4.00   0.0003   0.0003   0.0004   0.000   0.002   0.000
LATT 1
SYMM 0.5-X, 0.5+Y, 0.5-Z
SFAC C  H  Si Zr
UNIT 116  168  8  4
OMIT -3 57
OMIT  -3   2   2
L.S. 14
DFIX 1.53 0.002 C13 C14A C13 C14B C14A C15A C14B C15B C15A C16 C15B C16
ACTA
TEMP -133
size 0.34 0.34 0.2
BOND
FMAP 2
PLAN -10
WGHT    0.046200
FVAR       0.29648   0.66607
C1    1    0.771795    0.400382    0.030292    11.00000    0.02478    0.02540 =
         0.03609    0.00082    0.00374   -0.00075
C2    1    0.827125    0.344475    0.082547    11.00000    0.02298    0.02597 =
         0.03346   -0.00617    0.00361   -0.00219
C3    1    0.859423    0.242558    0.113545    11.00000    0.02575    0.03003 =
         0.02885   -0.00429    0.00089    0.00215
C4    1    0.653374    0.573057   -0.073184    11.00000    0.04429    0.04518 =
         0.04684    0.00882   -0.00232    0.00860
AFIX 137
H4A   2    0.700901    0.579363   -0.107046    11.00000   -1.50000
H4B   2    0.616159    0.648475   -0.075336    11.00000   -1.50000
H4C   2    0.611676    0.503657   -0.087548    11.00000   -1.50000
AFIX   0
C5    1    0.807383    0.666433    0.046180    11.00000    0.03976    0.02927 =
         0.07956    0.00335   -0.00189   -0.00522
AFIX 137
H5A   2    0.841136    0.649206    0.095243    11.00000   -1.50000
H5B   2    0.778805    0.747852    0.045997    11.00000   -1.50000
H5C   2    0.851690    0.663573    0.009619    11.00000   -1.50000
AFIX   0
C6    1    0.625106    0.573963    0.088245    11.00000    0.04009    0.03906 =
         0.05159   -0.00198    0.00769    0.01007
AFIX 137
H6A   2    0.571878    0.517974    0.076030    11.00000   -1.50000
H6B   2    0.602395    0.658513    0.084371    11.00000   -1.50000
H6C   2    0.654852    0.558190    0.138727    11.00000   -1.50000
AFIX   0
C7    1    1.076969    0.249775    0.132136    11.00000    0.02905    0.06613 =
         0.04421   -0.01669    0.00531   -0.00250
AFIX 137
H7A   2    1.084351    0.206177    0.086430    11.00000   -1.50000
H7B   2    1.132353    0.235104    0.168623    11.00000   -1.50000
H7C   2    1.070842    0.337570    0.122033    11.00000   -1.50000
AFIX   0
C8    1    0.972857    0.023426    0.177871    11.00000    0.05642    0.04488 =
         0.04077    0.00445    0.00054    0.01842
AFIX 137
H8A   2    0.916098   -0.005237    0.197376    11.00000   -1.50000
H8B   2    1.028836   -0.000468    0.211578    11.00000   -1.50000
H8C   2    0.975710   -0.013234    0.129318    11.00000   -1.50000
AFIX   0
C9    1    0.969366    0.260022    0.262946    11.00000    0.03985    0.06402 =
         0.03160   -0.01346    0.00022    0.00478
AFIX 137
H9A   2    0.982594    0.347796    0.261385    11.00000   -1.50000
H9B   2    1.018137    0.219942    0.297366    11.00000   -1.50000
H9C   2    0.907607    0.247306    0.279444    11.00000   -1.50000
AFIX   0
C10   1    0.839389    0.007520   -0.018916    11.00000    0.02979    0.02792 =
         0.03131   -0.00307    0.00606    0.00364
AFIX  43
H10   2    0.840634   -0.058404    0.015003    11.00000   -1.20000
AFIX   0
C11   1    0.906510    0.103182   -0.016615    11.00000    0.02165    0.03514 =
         0.03012   -0.00653    0.00237    0.00362
AFIX  43
H11   2    0.961318    0.111249    0.018467    11.00000   -1.20000
AFIX   0
C12   1    0.878296    0.183965   -0.074935    11.00000    0.02334    0.03517 =
         0.03054   -0.00314    0.00710   -0.00082
C13   1    0.928531    0.294736   -0.098610    11.00000    0.03077    0.04268 =
         0.04328   -0.00110    0.01253   -0.00905
PART 1
AFIX  23
H13A  2    0.986581    0.268757   -0.118420    21.00000   -1.20000
H13B  2    0.947347    0.347490   -0.055195    21.00000   -1.20000
AFIX  23
PART 2
H13C  2    0.996513    0.276609   -0.097488   -21.00000   -1.20000
H13D  2    0.921967    0.363116   -0.064197   -21.00000   -1.20000
AFIX   0
PART 1
C14A  1    0.866867    0.367882   -0.157216    21.00000    0.04413    0.04265 =
         0.06124    0.01730    0.01355   -0.00301
AFIX  23
H14A  2    0.906389    0.426044   -0.181112    21.00000   -1.20000
H14B  2    0.819811    0.415407   -0.133908    21.00000   -1.20000
AFIX   0
C15A  1    0.816445    0.281655   -0.215059    21.00000    0.04768    0.06855 =
         0.03385    0.01604    0.00777   -0.00742
AFIX  23
H15A  2    0.863918    0.231126   -0.235927    21.00000   -1.20000
H15B  2    0.782548    0.330601   -0.255702    21.00000   -1.20000
AFIX   0
PART 2
C14B  1    0.886278    0.331260   -0.176874   -21.00000    0.04731    0.04148 =
         0.06887    0.01372    0.01791   -0.00218
AFIX  23
H14C  2    0.907881    0.415028   -0.186411   -21.00000   -1.20000
H14D  2    0.912301    0.276042   -0.212055   -21.00000   -1.20000
AFIX   0
C15B  1    0.778705    0.328516   -0.193596   -21.00000    0.04929    0.06115 =
         0.04033    0.01271    0.00569   -0.00116
AFIX  23
H15C  2    0.750560    0.383886   -0.159639   -21.00000   -1.20000
H15D  2    0.758595    0.355982   -0.244820   -21.00000   -1.20000
AFIX   0
PART 0
C16   1    0.746072    0.197419   -0.183538    11.00000    0.03473    0.06032 =
         0.02907    0.00871    0.00291   -0.00349
PART 1
AFIX  23
H16A  2    0.691351    0.245529   -0.171768    21.00000   -1.20000
H16B  2    0.722862    0.134631   -0.220487    21.00000   -1.20000
AFIX  23
PART 2
H16C  2    0.677147    0.197636   -0.181981   -21.00000   -1.20000
H16D  2    0.758201    0.148567   -0.226885   -21.00000   -1.20000
AFIX   0
PART 0
C17   1    0.793793    0.136789   -0.114907    11.00000    0.02464    0.03872 =
         0.02591   -0.00172    0.00517   -0.00160
C18   1    0.769965    0.027272   -0.080691    11.00000    0.02677    0.03216 =
         0.02899   -0.00711    0.00646   -0.00220
C19   1    0.684021   -0.050611   -0.102634    11.00000    0.03279    0.03717 =
         0.03483   -0.01040    0.00623   -0.00800
AFIX  23
H19A  2    0.703748   -0.131912   -0.118796    11.00000   -1.20000
H19B  2    0.644081   -0.012001   -0.144635    11.00000   -1.20000
AFIX   0
C20   1    0.626542   -0.066077   -0.037664    11.00000    0.02923    0.02880 =
         0.03683   -0.00411    0.00595   -0.00543
AFIX  23
H20A  2    0.563922   -0.100910   -0.055829    11.00000   -1.20000
H20B  2    0.659444   -0.123648   -0.001237    11.00000   -1.20000
AFIX   0
C21   1    0.614190    0.054829   -0.001144    11.00000    0.02123    0.02913 =
         0.02911    0.00111    0.00429   -0.00315
C22   1    0.632591    0.080663    0.075402    11.00000    0.02269    0.02984 =
         0.02857    0.00294    0.00539   -0.00192
C23   1    0.660826   -0.006949    0.137804    11.00000    0.04082    0.03796 =
         0.03309    0.01002    0.00511   -0.00305
AFIX  23
H23A  2    0.716399   -0.054568    0.127305    11.00000   -1.20000
H23B  2    0.608566   -0.064983    0.141555    11.00000   -1.20000
AFIX   0
C24   1    0.684573    0.060082    0.211045    11.00000    0.05374    0.05715 =
         0.03036    0.01096    0.00159   -0.00417
AFIX  23
H24A  2    0.683630    0.001289    0.252091    11.00000   -1.20000
H24B  2    0.749052    0.094254    0.214082    11.00000   -1.20000
AFIX   0
C25   1    0.615411    0.162719    0.219524    11.00000    0.05809    0.06725 =
         0.02980   -0.00188    0.01469   -0.00505
AFIX  23
H25A  2    0.629363    0.198526    0.269476    11.00000   -1.20000
H25B  2    0.550564    0.129285    0.214282    11.00000   -1.20000
AFIX   0
C26   1    0.621179    0.262667    0.161757    11.00000    0.03628    0.04486 =
         0.03296   -0.00710    0.01094   -0.00137
AFIX  23
H26A  2    0.569363    0.322133    0.163548    11.00000   -1.20000
H26B  2    0.681830    0.306862    0.172367    11.00000   -1.20000
AFIX   0
C27   1    0.613636    0.205776    0.086649    11.00000    0.02259    0.03208 =
         0.02961   -0.00141    0.00675   -0.00183
C28   1    0.584618    0.258089    0.016643    11.00000    0.01969    0.02916 =
         0.03616    0.00269    0.00385    0.00057
AFIX  43
H28   2    0.568096    0.341282    0.007418    11.00000   -1.20000
AFIX   0
C29   1    0.584395    0.165536   -0.037219    11.00000    0.02034    0.03338 =
         0.02738    0.00305    0.00151   -0.00186
AFIX  43
H29   2    0.567213    0.175717   -0.088816    11.00000   -1.20000
AFIX   0
SI1   3    0.713119    0.549595    0.022712    11.00000    0.02696    0.02368 =
         0.04094    0.00263    0.00067    0.00169
SI2   3    0.968910    0.193447    0.168995    11.00000    0.02563    0.03818 =
         0.02505   -0.00546   -0.00098    0.00644
ZR1   4    0.753394    0.192471    0.011806    11.00000    0.01897    0.02313 =
         0.02379   -0.00008    0.00239    0.00033
HKLF 4


REM  ks1523 in P2(1)/n
REM wR2 = 0.061584, GooF = S = 1.00076, Restrained GooF = 1.00166 for all data
REM R1 = 0.022551 for 6178 Fo > 4sig(Fo) and 0.027071 for all 7197 data
REM 314 parameters refined using 6 restraints

END

WGHT      0.0462      0.0000

REM Highest difference peak  0.426,  deepest hole -0.151,  1-sigma level  0.073
Q1    1   0.8045  0.2117  0.0619  11.00000  0.05    0.43
Q2    1   0.7260  0.1580  0.0443  11.00000  0.05    0.41
Q3    1   0.8651  0.0652 -0.0115  11.00000  0.05    0.40
Q4    1   0.8786  0.0441 -0.0236  11.00000  0.05    0.39
Q5    1   0.7743  0.2981  0.0292  11.00000  0.05    0.39
Q6    1   0.5962  0.1068 -0.0209  11.00000  0.05    0.38
Q7    1   0.9081  0.2229  0.1345  11.00000  0.05    0.38
Q8    1   0.6898  0.1997 -0.0182  11.00000  0.05    0.36
Q9    1   0.7969  0.1983 -0.0335  11.00000  0.05    0.36
Q10   1   0.6180  0.1417  0.0838  11.00000  0.05    0.36
;
_shelx_res_checksum              86394

_shelx_hkl_file                  
;
 -16  -8   0   85.78    2.93   0
 -16  -7   4   34.29    2.71   0
 -16  -7   5   40.35    2.81   0
 -16  -7   6   17.37    2.76   0
 -16  -7   7   29.56    2.71   0
 -15  -8  -4    2.23    2.69   0
 -15  -7  -1   74.00    2.52   0
 -15  -7  13   40.32    3.02   0
 -15  -6   3   14.38    2.43   0
 -15  -6   4   24.39    2.48   0
 -15  -6   5   10.93    2.09   0
 -15  -6   6   84.91    2.44   0
 -15  -6   7    4.13    2.18   0
 -15  -6   8  175.66    3.08   0
 -14  -8  -6   40.58    2.53   0
 -14  -7  -4   13.15    2.09   0
 -14  -6  -2   54.99    2.47   0
 -14  -6  -1   59.42    2.30   0
 -14  -6  13   13.81    2.69   0
 -14  -5   4    5.50    2.11   0
 -14  -5   5  189.58    2.87   0
 -14  -5   6    6.28    2.19   0
 -14  -5   7  215.35    3.17   0
 -13  -7  -7   52.23    2.72   0
 -13  -5  -1    0.47    1.80   0
 -13  -5  12   38.15    2.13   0
 -12  -8 -10   25.49    2.73   0
 -12  -6  17   48.51    2.55   0
 -12  -5  -4   -0.06    1.72   0
 -12  -5  15   74.37    2.74   0
 -12  -4   0    9.65    1.76   0
 -12  -4  11  145.02    2.75   0
 -11  -7 -10   76.07    2.62   0
 -11  -5  -6   56.65    2.06   0
 -11  -4  -3   -0.75    1.72   0
 -11  -3   2   32.15    2.03   0
 -11  -3   3   94.53    2.09   0
 -11  -3   4   69.04    1.94   0
 -11  -3   5   48.32    1.84   0
 -11  -3   6   -0.90    1.58   0
 -11  -3   7   14.72    1.65   0
 -11  -3   8   15.76    2.08   0
 -10  -6 -10   98.47    2.87   0
 -10  -6  20    3.93    3.03   0
 -10  -5  -8    2.16    2.04   0
 -10  -5  18    9.18    2.48   0
  -9  -8 -14    0.66    2.89   0
  -9  -5  19    0.25    2.70   0
  -9  -4  -7   45.15    1.92   0
  -9  -3  -4   45.30    1.92   0
  -9  -2   2    1.20    1.56   0
  -9  -2   3  175.61    2.49   0
  -9  -2   4   12.26    1.66   0
  -9  -2   6   19.91    1.78   0
  -9  -2   7    0.68    1.59   0
  -9  -2   8    6.73    1.97   0
  -8  -8 -15   12.35    3.03   0
  -8  -5  20    0.54    2.87   0
  -8  -3  -6   29.99    2.19   0
  -8  -3  15   24.93    2.23   0
  -8  -2  11   42.19    2.16   0
  -6  -3  17    1.70    2.62   0
  -6  -2  -5    1.17    1.62   0
  -6  -1   1  158.98    2.82   0
  -6  -1   8  127.87    2.90   0
  -5  -6 -15    5.80    2.65   0
  -5  -1  10    6.62    2.00   0
  -3  -4 -13    3.55    2.44   0
  -3  -3 -11    0.86    2.27   0
  -2  -2  -9  283.32    5.30   0
  -1  -6 -17   40.91    5.17   0
  -1  -4 -14   21.84    4.02   0
  -1  -3 -12  564.60    9.51   0
  -1  -1  -6    2.42    3.07   0
  -1   0   1  118.37    6.10   0
   2  -4  20    7.38    3.71   0
   2  -3  18  162.67    5.19   0
   2   0   6  398.06    5.95   0
   3   0   0    0.48    2.33   0
   3   0   5  732.40    6.71   0
   4  -5  21    8.86    4.10   0
   4   0   2    7.18    1.88   0
   4   0   3    0.18    1.87   0
   5  -3 -12  104.30    2.99   0
   6  -6 -17   40.00    3.25   0
   6  -5  20   19.07    3.43   0
   6  -2  -9   27.15    2.25   0
   6  -1  -5   48.28    2.39   0
   7  -8 -19    4.57    3.26   0
   7  -7 -18   55.57    3.54   0
   7  -1  -4    4.25    1.71   0
   7  -1   8   24.62    2.17   0
   8  -4 -13  246.62    3.56   0
   8  -1  -2   13.02    1.68   0
   8  -1   6   91.99    2.28   0
   9  -3 -10   33.75    1.81   0
   9  -2  10  154.27    2.53   0
  10  -3  -9   11.48    1.59   0
  10  -3  12   44.52    2.42   0
  10  -2  -5    0.17    1.61   0
  11  -8 -17   27.81    3.22   0
  11  -7 -16   60.48    2.98   0
  11  -3  10   77.42    2.64   0
  11  -2  -2   61.61    1.85   0
  11  -2  -1  221.99    2.77   0
  11  -2   4  329.11    3.21   0
  11  -2   5  334.66    3.11   0
  12  -7 -15   11.92    2.63   0
  12  -5  14    3.47    2.76   0
  12  -4  -9   30.78    2.08   0
  12  -3  -6   48.85    1.94   0
  12  -3   8   29.32    1.85   0
  13  -7 -14   31.64    2.65   0
  13  -3  -3   14.54    1.82   0
  13  -3  -2    0.20    1.67   0
  13  -3  -1    7.26    1.96   0
  13  -3   3    3.00    2.00   0
  13  -3   4   23.70    1.78   0
  13  -3   5   16.82    1.88   0
  14  -7 -13   21.03    2.67   0
  14  -6 -11    7.35    2.44   0
  14  -5  -9   59.20    2.18   0
  14  -4  -5   -0.08    1.82   0
  14  -4   6   -0.39    2.15   0
  15  -6  -9   19.04    2.56   0
  15  -5  -6    1.81    2.20   0
  15  -5   8   22.66    2.35   0
  16  -7 -10   51.97    2.64   0
  16  -6  -7   15.97    2.16   0
  16  -5  -2   31.13    2.23   0
  16  -5  -1   32.28    2.27   0
  16  -5   0   11.08    2.16   0
  16  -5   1   61.53    2.39   0
  16  -5   2    0.84    2.14   0
  16  -5   3  199.93    3.03   0
  17  -6  -3    3.68    2.35   0
  17  -6  -2    1.34    2.20   0
  17  -6  -1   13.13    2.64   0
  17  -6   0   17.50    2.67   0
  17  -6   1    2.50    2.45   0
  17  -6   3    6.12    2.57   0
  17  -6   4   13.76    2.45   0
 -16  -8  -2   70.17    3.02   0
 -16  -8  -1   -0.25    2.40   0
 -16  -7   2    4.12    2.23   0
 -16  -7   3   70.16    2.69   0
 -16  -7   8   11.83    2.23   0
 -16  -7   9   17.76    2.35   0
 -16  -7  10   51.26    2.92   0
 -15  -8  -5   20.96    2.86   0
 -15  -7  -2    0.21    2.20   0
 -15  -6   1   -1.40    2.33   0
 -15  -6   2   95.03    2.47   0
 -15  -6   9   20.06    2.13   0
 -15  -6  10   69.57    2.42   0
 -14  -8  -7    6.51    2.39   0
 -14  -7  -5   44.66    2.39   0
 -14  -6  -3   10.82    2.19   0
 -14  -6  14    5.50    2.63   0
 -14  -5   2    1.35    1.89   0
 -14  -5   3   86.62    2.29   0
 -14  -5   8   15.07    1.99   0
 -14  -5   9   57.94    2.16   0
 -14  -5  10    1.76    2.20   0
 -13  -6  -5    4.46    1.93   0
 -13  -6  16   52.48    2.94   0
 -13  -5  -2  100.74    2.29   0
 -13  -5  13   13.11    2.11   0
 -13  -4   3    1.69    1.97   0
 -13  -4   4  390.33    3.45   0
 -13  -4   5   24.23    1.95   0
 -13  -4   6  340.00    3.16   0
 -13  -4   7    6.84    1.98   0
 -12  -7  -9   15.68    2.16   0
 -12  -6  -7    0.51    1.92   0
 -12  -6  18    2.01    2.72   0
 -12  -4  -1   13.71    1.75   0
 -12  -4  12   10.52    2.23   0
 -11  -8 -12    1.66    2.84   0
 -11  -6  -9   -0.17    2.33   0
 -11  -6  19   22.42    2.99   0
 -11  -5  -7    1.73    2.15   0
 -11  -5  17    6.31    2.46   0
 -11  -4  -4  460.94    3.58   0
 -11  -4  14  146.92    2.69   0
 -11  -3   1   42.45    1.82   0
 -11  -3   9   64.47    1.99   0
 -10  -8 -13    9.39    2.77   0
 -10  -7 -12  103.98    2.99   0
 -10  -4  -6    9.15    1.98   0
 -10  -4  16    9.25    2.28   0
 -10  -3  -2    5.68    1.60   0
 -10  -3  12    5.90    1.66   0
  -9  -7 -13   11.36    2.57   0
  -9  -6  21    6.46    2.95   0
  -9  -5 -10   48.26    2.25   0
  -9  -4  17    5.82    2.36   0
  -9  -3  14  111.92    2.76   0
  -9  -2   1   30.34    1.76   0
  -9  -2   9   93.31    2.54   0
  -8  -7 -14   91.14    3.22   0
  -8  -5 -11    1.62    2.14   0
  -8  -4  -9  436.04    4.08   0
  -8  -4  18   16.45    2.49   0
  -8  -2  -2  307.23    3.13   0
  -7  -8 -16    1.15    3.14   0
  -7  -7 -15   19.47    2.97   0
  -7  -5 -12  164.27    3.26   0
  -7  -4 -10   40.56    2.36   0
  -7  -4  19    0.95    2.80   0
  -7  -2  -4  190.33    2.80   0
  -7  -2  13   39.57    2.38   0
  -6  -5 -13    2.71    2.44   0
  -6  -4 -11  109.10    2.91   0
  -6  -2  14  265.46    3.85   0
  -6  -1   0  526.53    4.24   0
  -6  -1   9   24.21    2.23   0
  -5  -4  20    7.33    3.22   0
  -5  -2  15  326.89    4.54   0
  -5  -1  -2   97.18    2.53   0
  -4  -8 -18   16.09    4.03   0
  -4  -7 -17    0.49    3.41   0
  -3  -2  16   33.73    3.38   0
  -2   0   3    0.52    3.06   0
  -2   0   4 3049.46   16.53   0
   1   0   6    0.21    2.83   0
   2  -1  12  223.77    4.97   0
   2   0   0 4924.33   20.15   0
   3  -2  15  151.01    4.04   0
   3   0   1 1574.05    9.45   0
   3   0   4   -0.68    2.17   0
   4  -1  -6  224.82    3.89   0
   4  -1  11   29.01    2.26   0
   5  -6 -17   21.45    3.26   0
   5  -4 -14  202.42    3.88   0
   5  -2  14    4.12    1.99   0
   5  -1  10    4.38    1.85   0
   6  -8 -19    3.59    3.53   0
   6  -7 -18   34.32    3.52   0
   6  -4  18   -0.96    2.88   0
   6  -3  16   66.78    2.89   0
   6  -2  13  145.02    3.25   0
   6  -1   9    2.82    2.02   0
   7  -5 -15    0.91    2.49   0
   7  -5  19    1.96    3.13   0
   7  -3 -11    0.99    1.83   0
   7  -3  15   15.05    2.69   0
   7  -2  -8   90.34    2.61   0
   7  -2  12  131.91    2.95   0
   7  -1  -3 1384.32    6.41   0
   7  -1   7   59.08    2.43   0
   8  -3  14  150.63    3.13   0
   8  -2  -7   51.09    2.36   0
   8  -2  11   42.34    2.01   0
   8  -1  -1  195.79    2.64   0
   8  -1   0  129.28    2.63   0
   8  -1   4  284.92    3.32   0
   8  -1   5    4.09    1.68   0
   9  -8 -18    6.26    3.31   0
   9  -7 -17   39.73    2.87   0
   9  -5 -14   75.44    2.61   0
   9  -4 -12  304.62    3.64   0
   9  -3  13   17.58    2.19   0
   9  -2  -6   20.69    1.76   0
   9  -2   9  240.94    3.15   0
  10  -6 -15   59.56    2.81   0
  10  -4 -11   23.93    2.03   0
  10  -4  14    0.07    2.36   0
  10  -2  -4  342.25    3.07   0
  10  -2   7   19.89    1.78   0
  11  -6 -14   15.92    2.41   0
  11  -5  15   27.42    3.09   0
  11  -4 -10  138.35    2.66   0
  11  -4  13    3.21    2.08   0
  11  -3  -7   13.02    1.67   0
  11  -2   0   -0.02    1.58   0
  11  -2   1   10.17    1.60   0
  11  -2   2   55.44    1.87   0
  11  -2   3  166.57    2.40   0
  12  -8 -16   64.96    3.39   0
  12  -6 -13    1.54    2.23   0
  12  -5 -11   58.31    2.43   0
  12  -4  11  138.26    2.93   0
  12  -3  -5  459.90    3.45   0
  12  -3  -4   57.27    2.25   0
  12  -3   7  163.83    2.58   0
  13  -8 -15   10.07    3.05   0
  13  -6 -12  102.97    2.75   0
  13  -5 -10    0.25    1.78   0
  13  -5  12   15.67    2.42   0
  13  -4  -7    7.78    1.81   0
  13  -4   9    5.57    1.90   0
  13  -3   0   10.92    1.81   0
  13  -3   1    9.32    1.72   0
  13  -3   2    5.35    1.76   0
  14  -5  -8   12.44    1.89   0
  14  -5  10    1.48    2.24   0
  14  -4  -4    5.60    1.85   0
  14  -4  -3    2.45    2.10   0
  14  -4   5   75.34    2.26   0
  15  -7 -11   48.96    2.58   0
  15  -5  -5    1.92    1.93   0
  15  -5   6  101.26    2.76   0
  15  -5   7    0.68    2.08   0
  16  -7  -9   14.64    2.36   0
  16  -6  -6    2.15    2.13   0
  16  -6  -5   11.82    2.46   0
  16  -6   6   25.83    2.75   0
  16  -6   7   -0.87    2.52   0
  17  -7  -6    9.29    2.35   0
  17  -7  -5   35.14    2.81   0
 -16  -7   0    7.04    2.64   0
 -16  -7   1   82.84    2.74   0
 -15  -7  -3   90.43    2.59   0
 -15  -6   0   54.42    2.28   0
 -15  -6  11   19.35    2.31   0
 -15  -6  12   64.57    2.98   0
 -14  -7  -6   51.54    2.84   0
 -14  -6  15   32.23    2.90   0
 -14  -5   0   -0.90    1.85   0
 -14  -5   1  275.59    2.96   0
 -14  -5  11  176.74    3.11   0
 -13  -7  -8   76.37    2.80   0
 -13  -6  -6   46.52    2.43   0
 -13  -6  17   29.97    2.89   0
 -13  -5  -3    7.44    1.91   0
 -13  -5  14   63.96    2.67   0
 -13  -4   1   16.47    2.15   0
 -13  -4   2  233.25    2.68   0
 -13  -4   8   79.63    2.22   0
 -13  -4   9   -0.01    1.73   0
 -13  -4  10  203.20    2.88   0
 -12  -8 -11    3.34    2.89   0
 -12  -6  -8   48.70    2.49   0
 -12  -5  16    0.15    2.60   0
 -12  -4  -2    7.10    1.83   0
 -12  -4  13   85.39    2.69   0
 -11  -7 -11   13.86    2.72   0
 -11  -4  15    1.98    2.34   0
 -11  -3   0   26.10    1.72   0
 -11  -3  10  120.55    2.28   0
 -11  -3  11    2.71    1.91   0
 -10  -5  -9   28.19    2.33   0
 -10  -3  -3  145.88    2.36   0
 -10  -3  13  116.54    2.70   0
  -9  -6 -12  108.55    3.07   0
  -9  -4  -8   13.12    1.85   0
  -9  -3  -5   69.88    2.06   0
  -9  -2   0  327.15    3.09   0
  -9  -2  10  102.87    2.59   0
  -8  -6 -13   64.39    2.80   0
  -8  -3  16    0.58    2.27   0
  -8  -2  -3   76.07    2.42   0
  -8  -2  12  119.50    2.71   0
  -7  -5  21    0.78    2.94   0
  -7  -3  -8   35.40    2.19   0
  -7  -1   2  189.77    2.76   0
  -7  -1   3 1390.04    6.21   0
  -7  -1   4    4.79    1.78   0
  -7  -1   5  831.61    5.04   0
  -7  -1   6   75.16    2.26   0
  -7  -1   7  669.25    4.90   0
  -6  -8 -17    1.29    3.39   0
  -6  -3  -9  541.12    4.60   0
  -6  -2  -6   48.01    2.38   0
  -6  -1  -1   16.84    1.89   0
  -5  -5  22   24.92    4.18   0
  -5  -3 -10   40.00    2.40   0
  -5  -3  18   33.72    3.04   0
  -5  -2  -7  157.49    3.14   0
  -5  -1  11  231.78    3.69   0
  -4  -2  -8  121.18    3.19   0
  -4  -1  -4   30.35    2.31   0
  -3  -5 -15    0.69    2.87   0
  -3  -1  -5  586.99    6.04   0
  -2  -7 -18    2.78    4.29   0
  -2   0   5    0.51    2.78   0
   2   0   5   -0.27    2.24   0
   3   0   2    0.83    2.13   0
   3   0   3 2240.33   11.01   0
   4  -4 -14   -0.35    2.56   0
   4  -4  19   63.90    3.82   0
   4  -3 -12   65.98    2.98   0
   4  -3  17    2.30    2.78   0
   5  -2  -9   39.60    2.34   0
   5  -1  -5 1851.16    8.35   0
   6  -1  -4    3.16    2.13   0
   7  -4 -13   -0.11    2.29   0
   7  -4  17    0.41    2.71   0
   7  -1   6   13.81    2.07   0
   8  -6 -16   73.42    2.85   0
   8  -5  18   13.19    3.12   0
   8  -4  16    1.07    2.57   0
   8  -3 -10    2.53    1.95   0
   8  -2  10   27.46    2.09   0
   8  -1   1  288.94    3.04   0
   8  -1   2  227.15    2.80   0
   8  -1   3  151.80    2.48   0
   9  -5  17    3.78    2.71   0
   9  -4  15   -0.62    2.51   0
   9  -3  -9    0.17    1.97   0
   9  -2  -5   64.64    2.25   0
  10  -7 -16   44.42    2.93   0
  10  -5 -13  118.19    2.70   0
  10  -5  16    2.59    2.72   0
  10  -3  -8   17.64    1.68   0
  10  -3  11  224.36    3.00   0
  10  -2  -3   67.54    1.96   0
  10  -2  -2  367.61    3.32   0
  10  -2   5    0.57    1.90   0
  10  -2   6  297.11    3.03   0
  11  -5 -12    2.96    2.07   0
  11  -4  12    1.40    2.30   0
  11  -3  -6   -0.20    1.54   0
  11  -3   9  123.05    2.47   0
  12  -5  13    3.97    2.72   0
  12  -4  -8    0.60    1.66   0
  12  -4  10    3.73    2.20   0
  12  -3  -3  497.20    3.56   0
  12  -3   5   84.98    2.49   0
  12  -3   6    1.28    1.70   0
  13  -7 -13    5.59    2.51   0
  13  -5  -9    0.51    1.98   0
  13  -5  11    3.96    2.53   0
  13  -4  -6  342.41    3.17   0
  13  -4   8   78.42    2.28   0
  14  -7 -12   44.06    2.49   0
  14  -6 -10   48.20    2.27   0
  14  -5  -7  215.06    2.82   0
  14  -5   9    7.57    2.28   0
  14  -4  -2   20.13    1.88   0
  14  -4  -1    3.92    1.86   0
  14  -4   0    0.60    1.83   0
  14  -4   1   11.48    1.86   0
  14  -4   2    1.82    1.81   0
  14  -4   3   26.13    2.01   0
  14  -4   4   20.52    1.95   0
  15  -7 -10   13.81    2.60   0
  15  -6  -8  171.02    2.85   0
  15  -6   9   40.21    2.62   0
  15  -5  -4    6.63    1.93   0
  15  -5  -3   12.38    2.01   0
  15  -5   4   51.12    2.62   0
  15  -5   5    2.23    2.03   0
  16  -7  -8   12.36    2.44   0
  16  -6  -4   44.80    2.29   0
  16  -6  -3    4.97    2.46   0
  16  -6   4   83.33    2.88   0
  16  -6   5   26.53    2.38   0
  17  -7  -4    1.45    2.45   0
  17  -7  -3   32.34    2.92   0
 -17  -7   4    2.27    2.83   0
 -17  -7   5   34.48    2.98   0
 -17  -7   6    9.50    2.90   0
 -16  -7  -1   81.71    2.74   0
 -16  -6   3    4.02    2.48   0
 -16  -6   4   49.55    2.35   0
 -16  -6   5   13.94    2.29   0
 -16  -6   6    1.86    2.13   0
 -16  -6   7   13.97    2.23   0
 -16  -6   8   13.02    2.59   0
 -15  -8  -6    0.38    2.40   0
 -15  -7  -4    2.27    2.23   0
 -15  -6  -2   22.66    2.52   0
 -15  -6  -1    0.93    2.07   0
 -15  -6  13   18.37    2.67   0
 -15  -5   4    6.09    2.31   0
 -15  -5   5    0.99    2.27   0
 -15  -5   6    1.33    2.30   0
 -15  -5   7    1.29    2.26   0
 -15  -5   8    4.35    2.40   0
 -14  -8  -8   21.60    2.60   0
 -14  -6  -4   13.38    2.02   0
 -14  -5  -1  150.31    2.56   0
 -14  -5  12    0.11    2.09   0
 -13  -8 -10   15.04    3.09   0
 -13  -5  -4   76.93    2.22   0
 -13  -5  15   13.83    2.77   0
 -13  -4   0  427.98    3.42   0
 -13  -4  11    4.05    2.08   0
 -12  -7 -10   70.39    2.98   0
 -12  -5  -6   10.64    1.72   0
 -12  -4  -3  264.20    2.92   0
 -12  -3   2   35.35    2.16   0
 -12  -3   3  489.75    3.48   0
 -12  -3   4   57.99    2.11   0
 -12  -3   5  455.30    3.53   0
 -12  -3   6   48.95    2.02   0
 -12  -3   8    1.23    2.09   0
 -11  -6 -10   36.37    2.39   0
 -11  -5  -8   22.35    2.33   0
 -11  -5  18   33.03    2.82   0
 -11  -4  -5    2.17    1.74   0
 -11  -3  -1    8.70    1.60   0
 -10  -6 -11   16.77    2.02   0
 -10  -5  19   29.42    2.88   0
 -10  -4  -7  286.22    2.98   0
 -10  -4  17   69.80    2.97   0
 -10  -3  -4   17.48    2.03   0
 -10  -2   2  368.73    3.31   0
 -10  -2   3   67.76    1.94   0
 -10  -2   4  335.62    3.06   0
 -10  -2   5    1.69    1.58   0
 -10  -2   6  243.38    2.74   0
 -10  -2   7   37.85    1.78   0
 -10  -2   8  231.52    2.97   0
  -9  -5  20   58.88    3.46   0
  -9  -4  18   63.48    2.91   0
  -9  -3  15    0.92    2.15   0
  -9  -2  -1  226.22    2.74   0
  -9  -2  11   59.70    2.33   0
  -8  -3  -7  162.21    2.64   0
  -7  -6 -14   63.94    2.87   0
  -7  -3  17    0.47    2.55   0
  -7  -2  -5  250.87    3.08   0
  -7  -2  14  125.36    3.14   0
  -7  -1   1 1187.63    5.70   0
  -7  -1   8   80.07    2.60   0
  -6  -7 -16   49.22    3.28   0
  -6  -4  20    2.78    3.13   0
  -6  -1  10  453.83    4.46   0
  -5  -5 -14  192.45    4.03   0
  -5  -1  -3  848.26    5.57   0
  -4  -6 -16   10.26    2.99   0
  -4  -2  16  289.34    5.23   0
  -4  -1  12  473.58    5.50   0
  -2  -8 -19    8.82    5.08   0
  -2  -1  13  172.79    6.16   0
  -2   0   2 1405.95   11.17   0
   1  -4  20    0.53    3.94   0
   1  -3  18  231.85    6.57   0
   2   0   1    0.59    2.69   0
   2   0   4  949.22    8.95   0
   3  -5  21   -0.38    3.91   0
   3  -1  -6   65.42    2.95   0
   4  -6 -17   77.97    3.91   0
   5  -8 -19   69.02    4.50   0
   5  -7 -18   16.31    3.47   0
   5  -5  20  101.12    4.35   0
   6  -5 -15   73.41    3.05   0
   6  -3 -11    6.00    1.96   0
   6  -1   8  236.79    3.16   0
   7  -2  11  191.12    3.14   0
   7  -1  -2  193.70    2.81   0
   7  -1  -1 1184.32    5.84   0
   7  -1   5  296.83    3.48   0
   8  -8 -18    0.55    3.07   0
   8  -7 -17   27.88    3.03   0
   8  -5 -14    0.58    2.23   0
   8  -2  -6  699.82    4.74   0
   9  -6 -15    3.66    2.25   0
   9  -3  12  122.68    2.72   0
   9  -2  -4   11.95    1.91   0
   9  -2   8   16.69    1.68   0
  10  -8 -17    1.39    2.76   0
  10  -4  13  268.26    3.48   0
  10  -3  -7  207.23    2.88   0
  10  -3  10   10.05    2.15   0
  10  -2  -1   -0.54    1.51   0
  10  -2   0  258.68    2.99   0
  10  -2   3    2.07    1.94   0
  10  -2   4  178.94    2.53   0
  11  -8 -16    5.42    2.98   0
  11  -7 -15    7.31    2.50   0
  11  -6  16   35.83    3.23   0
  11  -5  14   20.28    2.83   0
  11  -4  -9    5.45    1.61   0
  11  -3  -5   46.91    2.05   0
  11  -3   8    6.09    1.70   0
  12  -7 -14    7.40    2.46   0
  12  -5 -10    4.92    2.12   0
  12  -4  -7   14.19    2.06   0
  12  -3  -2   32.65    1.83   0
  12  -3  -1   78.66    2.08   0
  12  -3   0    5.42    1.94   0
  12  -3   1   31.70    2.14   0
  12  -3   2    1.24    2.10   0
  12  -3   3   87.71    2.18   0
  12  -3   4   -0.02    1.71   0
  13  -8 -14    2.75    2.67   0
  13  -6 -11    0.41    1.98   0
  13  -5  10   59.97    2.65   0
  13  -4  -5   22.61    1.92   0
  13  -4  -4  405.16    3.54   0
  13  -4   6  173.34    2.92   0
  13  -4   7    3.09    1.83   0
  14  -8 -13    3.25    2.44   0
  14  -7 -11   34.50    2.59   0
  14  -6  -9    2.72    2.28   0
  14  -6  11   15.56    2.48   0
  14  -5  -6    4.84    1.87   0
  14  -5   7   12.41    2.25   0
  14  -5   8    0.53    2.11   0
  15  -8 -11   12.12    2.83   0
  15  -7  -9   70.06    2.82   0
  15  -6  -7    2.98    1.95   0
  15  -6  -6   88.41    2.66   0
  15  -6   8    1.03    2.33   0
  15  -5  -2    6.95    2.01   0
  15  -5  -1    2.47    1.91   0
  15  -5   0   39.94    2.16   0
  15  -5   1    2.75    2.06   0
  15  -5   2    7.68    2.05   0
  15  -5   3   22.42    2.12   0
  16  -7  -7   31.00    2.38   0
  16  -7  -6   17.31    2.57   0
  16  -6  -2   43.84    2.41   0
  16  -6  -1   37.28    2.31   0
  16  -6   0   11.82    2.17   0
  16  -6   1   11.33    2.29   0
  16  -6   2   48.02    2.51   0
  16  -6   3   29.13    2.43   0
  17  -7  -2    0.56    2.46   0
  17  -7  -1   25.50    2.60   0
  17  -7   0    2.42    2.50   0
  17  -7   1   73.64    2.84   0
 -17  -7   2    1.73    2.48   0
 -17  -7   3   33.82    2.62   0
 -16  -7  -2    1.83    2.28   0
 -16  -6   1   39.54    2.63   0
 -16  -6   2   40.61    2.39   0
 -16  -6   9    0.28    2.16   0
 -16  -6  10    7.86    2.36   0
 -16  -6  11   19.98    2.69   0
 -15  -7  -5  112.62    2.90   0
 -15  -6  -3    3.97    2.30   0
 -15  -6  14   78.40    3.05   0
 -15  -5   1    2.19    2.27   0
 -15  -5   2    6.09    1.98   0
 -15  -5   3   11.49    1.97   0
 -15  -5   9    2.07    1.90   0
 -15  -5  10   19.07    2.50   0
 -14  -7  -7   12.69    2.34   0
 -14  -6  -5    9.15    2.00   0
 -14  -6  16    2.62    2.42   0
 -14  -5  -2   23.79    2.06   0
 -14  -5  13  125.13    2.69   0
 -14  -4   3    2.29    2.10   0
 -14  -4   4    3.91    1.81   0
 -14  -4   5   -0.97    1.82   0
 -14  -4   6    2.90    1.88   0
 -14  -4   7   62.10    2.20   0
 -14  -4   8    1.86    2.18   0
 -13  -7  -9    6.03    2.57   0
 -13  -6  -7    0.86    2.04   0
 -13  -5  -5   64.22    2.46   0
 -13  -4  -1    8.72    1.82   0
 -13  -4  12  178.88    3.02   0
 -12  -8 -12   10.37    2.85   0
 -12  -6  -9   59.72    2.72   0
 -12  -5  17   24.44    2.70   0
 -12  -4  -4   -0.38    1.77   0
 -12  -4  14    0.77    1.89   0
 -12  -3   1   82.71    2.07   0
 -12  -3   9   35.39    1.94   0
 -12  -3  10    6.24    1.95   0
 -11  -8 -13   33.19    3.12   0
 -11  -7 -12   49.93    2.82   0
 -11  -4  -6  240.68    3.04   0
 -11  -4  16   81.81    2.91   0
 -11  -3  -2   -0.32    1.58   0
 -11  -3  12   44.91    2.05   0
 -10  -8 -14    5.59    2.84   0
 -10  -7 -13    0.95    2.65   0
 -10  -3  14    3.54    1.84   0
 -10  -2   1    0.65    1.56   0
 -10  -2   9  157.52    2.68   0
  -9  -8 -15   90.68    3.62   0
  -9  -7 -14   42.53    3.02   0
  -9  -5 -11   23.16    2.28   0
  -9  -4  -9    0.79    1.89   0
  -9  -3  -6   85.07    2.14   0
  -9  -2  -2  179.86    2.57   0
  -8  -8 -16   15.31    3.44   0
  -8  -5 -12    7.50    2.18   0
  -8  -5  21    9.63    3.34   0
  -8  -4 -10    0.70    2.12   0
  -8  -4  19  140.58    3.73   0
  -8  -2  -4   33.11    1.86   0
  -8  -2  13   25.51    2.23   0
  -8  -1   4   12.05    1.95   0
  -8  -1   5  386.48    3.62   0
  -7  -4 -11    3.43    2.18   0
  -7  -1   0   96.12    2.28   0
  -7  -1   9  710.79    5.13   0
  -6  -6 -15   90.71    3.41   0
  -6  -5  22    1.31    3.78   0
  -6  -3  18   25.00    3.00   0
  -6  -2  15  123.49    3.26   0
  -6  -1  -2   96.11    2.43   0
  -4  -4 -13   92.31    3.07   0
  -4  -3 -11  191.85    3.66   0
  -3  -2  -9  173.05    3.81   0
  -3   0   4    0.38    2.39   0
  -2  -6 -17  157.26    6.16   0
  -2   0   1   -0.30    3.46   0
  -2   0   6  371.58    6.42   0
   1  -1  12    9.19    3.22   0
   2  -9 -20   30.31    6.33   0
   2   0   2 9133.65   26.80   0
   2   0   3    0.17    2.76   0
   3  -4 -14   75.67    3.59   0
   3  -3 -12  415.17    6.01   0
   3  -1  11    7.18    2.14   0
   4  -2  -9   72.64    2.86   0
   4  -2  14    7.23    2.23   0
   4  -1  10  227.32    3.68   0
   5  -4  18   14.59    3.12   0
   5  -3  16   95.50    3.34   0
   5  -2  13   51.33    2.69   0
   6  -3  15    7.50    2.60   0
   6  -2  -8 1055.47    6.10   0
   6  -2  12    4.67    2.13   0
   6  -1  -3  332.88    3.57   0
   6  -1   7   46.16    2.38   0
   7  -6 -16   28.62    2.74   0
   7  -3  14   97.71    2.87   0
   7  -2  -7    0.34    1.71   0
   7  -1   0   96.45    2.26   0
   7  -1   1 1218.41    5.92   0
   7  -1   3 1045.86    5.61   0
   7  -1   4  127.23    2.45   0
   8  -6  19   34.74    3.58   0
   8  -4 -12    0.71    1.73   0
   8  -3  13  119.05    2.81   0
   8  -2   9  130.16    2.73   0
   9  -6  18   12.08    3.19   0
   9  -5 -13    3.19    2.13   0
   9  -4 -11   10.16    2.07   0
   9  -4  14    0.74    2.28   0
   9  -3  -8  149.23    2.77   0
   9  -2   7  234.26    2.81   0
  10  -6 -14   58.64    2.66   0
  10  -6  17   32.72    3.04   0
  10  -5 -12   -0.21    1.94   0
  10  -5  15   16.95    2.64   0
  10  -4 -10    5.70    1.59   0
  10  -2   1    2.13    1.51   0
  10  -2   2   58.90    1.85   0
  11  -6 -13    0.14    2.21   0
  11  -5 -11    5.37    2.12   0
  11  -4  11   21.18    2.36   0
  11  -3  -4   64.53    1.91   0
  11  -3   7   25.09    1.85   0
  12  -8 -15    1.69    2.61   0
  12  -6 -12   12.43    1.90   0
  12  -6  14    3.82    2.89   0
  12  -5  12    4.10    2.12   0
  12  -4  -6    1.28    1.98   0
  12  -4   9  258.57    3.06   0
  13  -7 -12   32.70    2.52   0
  13  -6 -10   89.84    2.61   0
  13  -6  12   12.14    2.91   0
  13  -5  -8   12.02    1.73   0
  13  -4  -3    1.88    1.81   0
  13  -4  -2  226.51    2.86   0
  13  -4   5    1.16    1.86   0
  14  -6  -8   16.00    2.26   0
  14  -6  10    2.77    2.31   0
  14  -5  -5  194.82    2.69   0
  14  -5  -4    6.57    2.12   0
  14  -5   6    1.50    2.20   0
  15  -6  -5   13.85    2.38   0
  15  -6   6    0.30    2.39   0
  15  -6   7   35.68    2.38   0
  16  -8  -8   57.74    3.04   0
  16  -7  -5   40.91    2.40   0
 -17  -7   0    3.19    2.50   0
 -17  -7   1   23.92    2.65   0
 -16  -7  -3   60.72    2.58   0
 -16  -6   0   14.13    2.19   0
 -16  -6  12   10.34    2.66   0
 -15  -7  -6   15.04    2.68   0
 -15  -6  -4   54.37    2.61   0
 -15  -5   0   40.55    2.19   0
 -15  -5  11   27.43    2.31   0
 -14  -7  -8   65.90    3.13   0
 -14  -6  -6   24.18    2.48   0
 -14  -5  -3   11.96    1.95   0
 -14  -5  14    2.92    2.05   0
 -14  -4   1    5.70    2.10   0
 -14  -4   2   21.26    1.98   0
 -14  -4   9   94.09    2.35   0
 -14  -4  10   10.24    2.25   0
 -13  -6  -8   28.24    2.51   0
 -13  -4  -2  273.65    2.87   0
 -13  -4  13    0.00    2.23   0
 -12  -7 -11    1.60    2.66   0
 -12  -4  -5  150.02    2.69   0
 -12  -4  15  141.51    3.08   0
 -12  -3   0    4.74    1.78   0
 -12  -3  11   62.68    2.40   0
 -11  -5  -9    1.22    2.24   0
 -11  -5  19    3.72    2.85   0
 -11  -3  -3   59.19    2.00   0
 -11  -3  13   11.11    1.87   0
 -11  -2   4   15.50    1.90   0
 -11  -2   5   26.76    2.03   0
 -11  -2   6   37.65    2.03   0
 -10  -6 -12   32.55    2.58   0
 -10  -5 -10    0.47    1.79   0
 -10  -5  20    2.12    3.02   0
 -10  -4  -8   14.79    1.97   0
 -10  -3  -5  540.96    3.82   0
 -10  -3  15   22.78    2.19   0
 -10  -2   0  263.20    2.77   0
 -10  -2  10  194.48    2.58   0
  -9  -6 -13   51.19    2.65   0
  -9  -3  16   10.89    2.23   0
  -9  -2  -3  388.13    3.58   0
  -9  -2  12  237.79    3.02   0
  -8  -7 -15    2.40    2.72   0
  -8  -3  -8   38.25    2.20   0
  -8  -3  17   14.79    2.79   0
  -8  -1   2   13.71    1.73   0
  -8  -1   3  360.40    3.33   0
  -8  -1   6  145.61    2.62   0
  -8  -1   7   62.09    2.36   0
  -7  -5 -13    2.23    2.30   0
  -7  -4  20    0.43    3.05   0
  -7  -3  -9  143.77    2.83   0
  -7  -2  -6    0.07    2.04   0
  -7  -1  -1 1225.37    5.82   0
  -6  -4 -12   15.80    2.23   0
  -6  -2  -7    5.01    1.98   0
  -6  -1  11   71.36    2.42   0
  -5  -8 -18    5.00    3.79   0
  -5  -7 -17   21.46    3.58   0
  -5  -1  -4   20.62    2.17   0
  -5  -1  12   49.33    2.50   0
  -3  -3  19    3.20    4.16   0
  -3  -1  13   12.34    2.88   0
  -3   0   2   -0.27    2.79   0
  -3   0   3   25.61    2.41   0
  -3   0   5 1499.69    9.69   0
  -2  -4 -14   42.76    3.52   0
  -2  -3 -12   59.81    3.56   0
  -2  -1  -6    0.29    2.17   0
   1   0   5  514.52    8.94   0
   2  -2  15  136.70    4.20   0
   2  -1  -6  489.32    7.25   0
   3  -6 -17   91.20    4.30   0
   3  -3  17    8.93    2.97   0
   4  -8 -19   24.74    4.16   0
   4  -7 -18  178.12    5.17   0
   4  -1  -5   35.86    2.43   0
   5  -1  -4  135.39    2.79   0
   6  -5  19    5.55    2.87   0
   6  -4 -13  328.31    4.15   0
   6  -4  17  102.03    3.34   0
   6  -1  -2    0.94    2.16   0
   6  -1   6  298.42    3.50   0
   7  -7 -17   16.53    2.84   0
   7  -5  18   27.86    3.00   0
   7  -4  16    6.60    2.62   0
   7  -3 -10   88.17    2.23   0
   7  -1   2   21.68    1.84   0
   8  -5  17    7.63    2.85   0
   8  -4  15  239.80    3.73   0
   8  -3  -9  102.95    2.27   0
   8  -2  -5  219.76    2.90   0
   9  -8 -17   17.06    2.94   0
   9  -7 -16   82.55    3.12   0
   9  -5  16   21.05    2.79   0
   9  -3  11   34.45    1.94   0
   9  -2  -3  177.41    2.49   0
   9  -2  -2    1.69    1.79   0
   9  -2   5  231.03    3.03   0
   9  -2   6  160.62    2.50   0
  10  -7 -15   -0.43    2.28   0
  10  -4  12    2.44    2.17   0
  10  -3  -6    8.04    1.56   0
  11  -6  15   31.50    3.00   0
  11  -5  13   33.36    2.77   0
  11  -4  -8  627.69    4.00   0
  11  -4  10  152.38    2.89   0
  11  -3  -3   93.83    2.06   0
  11  -3   5   38.45    2.12   0
  11  -3   6   31.77    1.85   0
  12  -7 -13   10.08    2.62   0
  12  -5  -9  120.58    2.34   0
  12  -5  11    0.20    2.46   0
  12  -4  -5  137.01    2.62   0
  12  -4   8   40.56    1.98   0
  13  -8 -13   22.53    2.74   0
  13  -5  -7    0.31    1.69   0
  13  -5   9    2.00    2.03   0
  13  -4  -1   16.87    1.80   0
  13  -4   0  412.49    3.25   0
  13  -4   1    8.43    1.83   0
  13  -4   2  282.86    2.94   0
  13  -4   3    3.60    1.77   0
  14  -8 -12   66.26    2.67   0
  14  -7 -10   19.21    2.26   0
  14  -6  -7    2.12    2.18   0
  14  -6   9   10.80    2.24   0
  14  -5  -3   86.62    2.19   0
  14  -5  -2    0.15    2.05   0
  14  -5   4    3.45    2.23   0
  14  -5   5   57.92    2.21   0
  15  -8 -10   -0.31    2.25   0
  15  -7  -8    5.94    2.13   0
  15  -7  -7   96.96    2.70   0
  15  -6  -4   27.91    2.07   0
  15  -6  -3   14.35    2.32   0
  15  -6   4   60.83    2.68   0
  15  -6   5   53.80    2.40   0
  16  -8  -7    1.66    2.43   0
  16  -7  -4   36.69    2.43   0
  16  -7  -3   67.76    2.62   0
  16  -7  -2    2.29    2.58   0
  16  -7   3   70.27    2.99   0
  16  -7   4   19.05    2.42   0
  16  -7   5   13.22    2.42   0
 -17  -7  -1   66.77    2.82   0
 -17  -6   3    4.70    2.63   0
 -17  -6   4   38.94    2.49   0
 -17  -6   5   13.53    2.45   0
 -17  -6   6   75.31    2.74   0
 -17  -6   7    5.42    2.37   0
 -17  -6   8   47.97    2.45   0
 -17  -6   9   12.82    2.61   0
 -16  -7  -4   16.23    2.51   0
 -16  -6  -2   44.09    2.68   0
 -16  -6  -1   10.62    2.23   0
 -16  -5   3   97.61    2.79   0
 -16  -5   4    7.27    2.13   0
 -16  -5   5   62.86    2.35   0
 -16  -5   6   12.10    2.20   0
 -16  -5   7  118.21    2.66   0
 -16  -5   8    1.19    2.40   0
 -15  -5  -1    6.25    1.99   0
 -15  -5  12    9.27    2.26   0
 -15  -5  13   10.97    2.52   0
 -14  -5  -4    0.80    1.84   0
 -14  -5  15   10.46    2.66   0
 -14  -4   0    1.12    1.87   0
 -14  -4  11   63.38    2.19   0
 -13  -7 -10   33.67    2.79   0
 -13  -5  -6   18.03    1.95   0
 -13  -5  17   14.54    2.67   0
 -13  -4  -3    2.87    1.80   0
 -13  -4  14   33.79    2.54   0
 -13  -3   2    0.14    1.98   0
 -13  -3   3   14.01    1.79   0
 -13  -3   4    7.59    1.74   0
 -13  -3   5    9.48    1.72   0
 -13  -3   6    3.29    1.74   0
 -13  -3   7    4.52    1.74   0
 -13  -3   8   -0.06    1.71   0
 -13  -3   9    0.28    1.96   0
 -12  -6 -10   10.44    2.40   0
 -12  -5  -8    8.15    2.32   0
 -12  -5  18   -0.72    2.66   0
 -12  -3  -2    0.87    1.99   0
 -12  -3  -1   31.86    1.93   0
 -12  -3  12   -0.32    2.16   0
 -11  -6 -11   11.05    2.47   0
 -11  -4  -7    0.39    1.75   0
 -11  -4  17    1.04    2.49   0
 -11  -3  -4   93.27    2.42   0
 -11  -3  14   30.68    2.33   0
 -11  -2   2   60.08    1.90   0
 -11  -2   3   13.21    1.64   0
 -11  -2   7    1.37    1.57   0
 -11  -2   8   67.54    2.21   0
 -10  -4  18    5.00    2.51   0
 -10  -2  -1    3.99    1.49   0
 -10  -2  11   22.95    2.00   0
  -9  -5  21    1.34    3.23   0
  -9  -4  19    1.13    2.63   0
  -9  -3  -7  133.81    2.33   0
  -9  -2  13  162.74    3.03   0
  -8  -6 -14   30.38    2.58   0
  -8  -2  -5   26.66    1.86   0
  -8  -2  14   27.11    2.35   0
  -8  -1   1  189.55    2.60   0
  -8  -1   8   30.44    1.87   0
  -7  -8 -17   87.29    4.18   0
  -7  -7 -16   27.12    3.11   0
  -7  -5  22   58.43    4.18   0
  -7  -3  18   20.79    2.65   0
  -7  -2  15  278.98    4.00   0
  -7  -1  10   33.39    1.97   0
  -6  -5 -14    1.75    2.65   0
  -6  -3 -10   15.24    2.05   0
  -6  -1  -3  156.70    2.69   0
  -5  -6 -16   31.41    3.46   0
  -5  -2  -8  156.84    3.11   0
  -5  -2  16    9.83    2.41   0
  -4  -5 -15    0.29    2.70   0
  -4  -4  21   62.31    5.14   0
  -4  -3  19    5.44    3.33   0
  -4  -1  -5   37.72    2.03   0
  -3  -7 -18    1.80    3.92   0
  -3   0   6    0.10    2.24   0
  -2   0   7    0.07    2.80   0
  -1   0   7  107.00    6.63   0
   1   0   1   19.05    4.27   0
   2  -6 -17   84.89    4.93   0
   2  -4 -14    0.54    3.04   0
   2  -3 -12  108.74    4.56   0
   3  -4  19    0.17    3.07   0
   5  -6  21   20.74    3.68   0
   5  -5 -15    6.57    2.48   0
   5  -3 -11   24.41    2.25   0
   5  -2  -8  119.11    2.91   0
   5  -1   8   62.46    2.50   0
   6  -6 -16   -0.18    2.44   0
   6  -1  -1  158.63    3.07   0
   6  -1   5   10.15    2.02   0
   7  -8 -18    2.02    2.91   0
   7  -5 -14   59.67    2.58   0
   7  -4 -12  104.28    2.77   0
   7  -2  -6   24.34    2.16   0
   7  -2  10  366.08    3.55   0
   8  -6 -15    2.69    2.29   0
   8  -3  12   27.90    2.28   0
   8  -2  -4  485.51    3.94   0
   8  -2   8  108.10    2.35   0
   9  -4 -10  345.61    3.49   0
   9  -3  -7   44.97    2.16   0
   9  -3  10  115.49    2.54   0
   9  -2  -1   28.61    1.72   0
   9  -2   0  324.41    3.24   0
   9  -2   3  387.57    3.50   0
   9  -2   4  126.01    2.29   0
  10  -8 -16    0.60    2.55   0
  10  -6  16    3.35    2.92   0
  10  -5  14    1.80    2.37   0
  10  -4  -9  141.96    2.39   0
  10  -3  -5  109.04    2.16   0
  10  -3   8   18.20    1.75   0
  11  -8 -15   39.61    2.86   0
  11  -7 -14   40.29    2.27   0
  11  -6 -12    6.56    2.30   0
  11  -5 -10  138.11    2.69   0
  11  -4  -7    3.37    1.67   0
  11  -3  -2   33.14    1.74   0
  11  -3  -1   42.24    1.80   0
  11  -3   0   24.13    1.97   0
  11  -3   1    6.12    1.92   0
  11  -3   2    0.98    1.84   0
  11  -3   3   61.44    1.93   0
  11  -3   4   95.53    2.10   0
  12  -8 -14    7.46    2.63   0
  12  -6 -11   12.73    1.93   0
  12  -6  13   13.60    2.33   0
  12  -5  -8    4.78    2.02   0
  12  -5  10   29.55    2.45   0
  12  -4  -4    1.96    2.04   0
  12  -4   6    6.06    2.16   0
  12  -4   7   42.77    1.95   0
  13  -7 -11   86.15    2.74   0
  13  -6  -9    9.86    1.92   0
  13  -6  11   24.70    2.28   0
  13  -5  -6   36.20    1.97   0
  13  -5   7    1.37    2.12   0
  13  -5   8  162.12    2.73   0
  14  -8 -11   -0.04    2.54   0
  14  -7  -9   27.08    2.52   0
  14  -6  -6   66.61    2.54   0
  14  -6   8    0.92    2.14   0
  14  -5  -1  274.19    2.95   0
  14  -5   0   -0.44    1.94   0
  14  -5   1  152.27    2.51   0
  14  -5   2   23.80    1.96   0
  14  -5   3   10.03    1.88   0
  15  -8  -9    5.53    2.23   0
  15  -7  -6    7.18    2.51   0
  15  -7   7   23.23    2.77   0
  15  -7   8   10.93    2.50   0
  15  -6  -2   94.41    2.44   0
  15  -6  -1    1.52    2.01   0
  15  -6   0   48.69    2.28   0
  15  -6   1    1.77    2.07   0
  15  -6   2   21.21    2.18   0
  15  -6   3    2.61    2.11   0
  16  -8  -6   17.04    2.31   0
  16  -8  -5   12.13    2.59   0
  16  -7  -1   86.15    2.59   0
  16  -7   0    3.46    2.37   0
  16  -7   2    0.63    2.39   0
 -17  -6   1   16.73    2.40   0
 -17  -6   2    0.63    2.34   0
 -17  -6  10   55.64    2.78   0
 -16  -7  -5   13.18    2.52   0
 -16  -6  -3   29.26    2.60   0
 -16  -5   1   36.30    2.52   0
 -16  -5   2   28.00    2.29   0
 -16  -5   9  183.62    2.97   0
 -16  -5  10   -0.54    2.08   0
 -15  -7  -7   21.37    2.50   0
 -15  -5  -2    6.75    2.09   0
 -15  -5  14   82.25    3.03   0
 -15  -4   3    1.01    1.89   0
 -15  -4   4   60.62    2.17   0
 -15  -4   5   13.08    1.93   0
 -15  -4   6  101.87    2.44   0
 -15  -4   7    2.07    1.99   0
 -15  -4   8  181.90    2.81   0
 -15  -4   9    1.38    2.22   0
 -14  -7  -9   17.30    2.81   0
 -14  -6  -7   34.12    2.40   0
 -14  -5  -5   51.97    2.44   0
 -14  -5  16    0.83    2.64   0
 -14  -4  -1   12.58    1.90   0
 -14  -4  12    7.24    1.96   0
 -13  -6  -9   23.23    2.59   0
 -13  -5  -7    2.38    2.32   0
 -13  -4  -4   43.44    2.01   0
 -13  -3   0   10.51    2.03   0
 -13  -3   1    7.63    1.71   0
 -13  -3  10   16.36    1.83   0
 -12  -7 -12   42.64    2.90   0
 -12  -4  -6    6.20    1.68   0
 -12  -4  16    0.94    2.07   0
 -12  -3  13   24.37    2.25   0
 -11  -7 -13   -0.52    2.83   0
 -11  -2   0    0.78    1.79   0
 -11  -2   1  220.92    2.63   0
 -11  -2   9   62.19    1.97   0
 -11  -2  10    3.61    1.87   0
 -10  -8 -15    8.56    3.17   0
 -10  -7 -14   55.73    2.91   0
 -10  -5 -11   95.70    2.90   0
 -10  -3  -6    1.05    1.65   0
 -10  -3  16   32.54    2.40   0
 -10  -2  -2   59.35    1.89   0
 -10  -2  12  227.55    3.11   0
  -9  -8 -16    1.88    3.38   0
  -9  -5 -12  106.73    2.84   0
  -9  -4 -10   36.17    2.26   0
  -9  -2  -4  127.15    2.34   0
  -9  -1   3   12.84    1.88   0
  -9  -1   4   62.79    1.92   0
  -9  -1   5  541.05    3.88   0
  -9  -1   6   51.35    2.26   0
  -8  -4 -11  174.83    3.21   0
  -8  -1   0  127.32    2.34   0
  -8  -1   9  109.70    2.39   0
  -7  -6 -15   41.60    2.92   0
  -7  -1  -2   21.23    1.91   0
  -7  -1  11   82.02    2.52   0
  -6  -1  12    0.43    1.99   0
  -5  -4 -13  101.30    3.13   0
  -5  -4  21    6.79    3.81   0
  -5  -3 -11  258.46    3.93   0
  -4  -2  -9  365.33    4.52   0
  -4  -1  13  101.97    3.42   0
  -4   0   2  117.70    3.25   0
  -4   0   3    0.68    1.86   0
  -4   0   4 4526.75   14.11   0
  -4   0   5    0.07    2.12   0
  -3  -8 -19   53.13    5.75   0
  -3  -1  -6    5.99    2.52   0
  -3   0   1    7.67    2.40   0
  -2   0   0 4817.37   19.88   0
   1  -6 -17    5.20    4.32   0
   1   0   4    0.28    3.43   0
   2  -5  21    0.49    3.87   0
   3  -8 -19   67.48    5.00   0
   3  -7 -18   62.03    4.33   0
   3  -2  -9  140.55    3.92   0
   3  -2  14  102.58    3.30   0
   4  -5  20   17.72    3.59   0
   4  -3  16   95.97    3.49   0
   4  -1   9   47.87    2.34   0
   5  -4 -13    0.16    2.25   0
   5  -1  -3  980.71    5.99   0
   6  -9 -19    1.03    3.57   0
   6  -6  20    0.21    3.35   0
   6  -3 -10  233.50    3.30   0
   6  -2  -7    4.93    1.74   0
   6  -2  11  154.86    2.93   0
   6  -1   0  520.71    4.26   0
   6  -1   4  112.20    2.68   0
   7  -6  19   38.47    3.52   0
   7  -3  13   41.11    2.40   0
   7  -2   9  226.00    3.13   0
   8  -7 -16   48.51    3.00   0
   8  -6  18   -0.81    2.92   0
   8  -5 -13   93.74    2.66   0
   8  -4 -11  338.27    3.63   0
   8  -3  -8    2.02    1.99   0
   8  -2   7    2.00    1.69   0
   9  -6 -14   -0.04    2.04   0
   9  -6  17    8.20    2.94   0
   9  -5 -12  106.27    2.66   0
   9  -5  15   19.19    2.45   0
   9  -4  13    1.52    1.91   0
   9  -2   1  225.13    2.70   0
   9  -2   2  176.39    2.50   0
  10  -6 -13    5.98    2.18   0
  10  -5 -11   97.63    2.29   0
  10  -4  -8   18.01    1.96   0
  10  -4  11  294.40    3.52   0
  10  -3  -4    2.92    1.54   0
  10  -3   7   64.87    1.98   0
  11  -6  14   17.17    2.79   0
  11  -5  12   65.34    2.35   0
  11  -4  -6  559.36    4.01   0
  11  -4   9    4.84    1.86   0
  12  -7 -12   43.38    2.57   0
  12  -6 -10   25.24    2.26   0
  12  -6  12    5.18    2.46   0
  12  -4  -3    0.11    1.73   0
  12  -4  -2   -0.48    1.96   0
  12  -4   4    1.35    2.00   0
  12  -4   5  146.54    2.41   0
  13  -8 -12    9.70    2.73   0
  13  -7  12   14.69    2.93   0
  13  -6  -8    3.59    2.03   0
  13  -6  10    6.29    2.21   0
  13  -5  -5    5.42    1.75   0
  13  -5  -4   32.19    2.28   0
  13  -5   6   17.41    2.22   0
  14  -7  -8   13.94    2.40   0
  14  -7  10   81.85    2.77   0
  14  -6  -5    8.46    1.97   0
  14  -6   6   21.44    2.35   0
  14  -6   7   34.89    2.18   0
  15  -8  -8   -0.61    2.28   0
  15  -7  -5   69.70    2.42   0
  15  -7   6   18.10    2.27   0
  16  -8  -4   65.47    2.68   0
  16  -8  -3    3.07    2.67   0
 -17  -6  -1    3.58    2.61   0
 -17  -6   0   17.56    2.47   0
 -16  -6  -4   69.10    2.89   0
 -16  -5   0    9.40    2.12   0
 -16  -5  11   69.89    2.68   0
 -16  -5  12    1.97    2.55   0
 -15  -7  -8    9.18    2.89   0
 -15  -6  -6   -0.02    2.25   0
 -15  -5  -3   18.34    2.05   0
 -15  -5  15    0.93    2.70   0
 -15  -4   1    0.70    1.91   0
 -15  -4   2  257.73    2.98   0
 -15  -4  10   77.94    2.28   0
 -14  -6  -8    1.34    2.59   0
 -14  -4  -2    2.15    1.87   0
 -14  -4  13  131.47    2.69   0
 -14  -3   5  227.58    2.81   0
 -14  -3   6    0.69    2.04   0
 -14  -3   7  145.15    2.83   0
 -13  -7 -11    3.84    2.87   0
 -13  -5  18   98.53    3.43   0
 -13  -4  -5    1.29    2.11   0
 -13  -4  15    6.42    2.13   0
 -13  -3  -1    9.09    1.99   0
 -13  -3  11    9.99    1.77   0
 -12  -5  -9   78.10    2.70   0
 -12  -5  19    0.75    2.85   0
 -12  -4  17  191.60    3.42   0
 -12  -3  -3   92.88    2.18   0
 -12  -2   3   18.60    2.03   0
 -12  -2   4  536.52    3.63   0
 -12  -2   5    3.53    1.64   0
 -12  -2   6  189.05    2.50   0
 -12  -2   7   17.44    2.03   0
 -11  -6 -12    0.70    2.31   0
 -11  -5 -10  129.91    2.71   0
 -11  -5  20   75.14    3.48   0
 -11  -4  -8  119.31    2.44   0
 -11  -4  18   16.28    2.73   0
 -11  -3  -5   38.68    1.86   0
 -11  -3  15   32.28    2.39   0
 -11  -2  -1   11.06    1.88   0
 -11  -2  11  118.36    2.47   0
 -10  -6 -13   56.31    2.73   0
 -10  -2  -3    2.17    1.57   0
  -9  -7 -15    0.78    2.72   0
  -9  -3  -8  265.67    3.26   0
  -9  -3  17   17.31    2.44   0
  -9  -2  14   16.70    2.26   0
  -9  -1   1  370.14    3.41   0
  -9  -1   2   26.13    1.73   0
  -9  -1   7  619.35    4.16   0
  -9  -1   8   45.03    2.24   0
  -8  -5 -13   43.58    2.60   0
  -8  -5  22    5.79    3.44   0
  -8  -4  20    0.40    2.80   0
  -8  -3  -9  321.22    3.55   0
  -8  -3  18    2.79    2.54   0
  -8  -2  -6   48.84    2.20   0
  -8  -2  15    4.39    2.25   0
  -8  -1  -1  285.41    3.03   0
  -8  -1  10  103.21    2.58   0
  -7  -4 -12   22.35    2.24   0
  -7  -2  -7  138.94    2.76   0
  -7  -1  -3 1043.60    5.67   0
  -6  -8 -18    2.19    3.59   0
  -6  -7 -17    0.41    3.31   0
  -6  -2  -8   13.44    2.05   0
  -6  -2  16   66.44    2.90   0
  -6  -1  -4  115.87    2.44   0
  -5  -3  19    6.78    3.12   0
  -5  -1  -5  996.24    6.20   0
  -5  -1  13  351.21    4.63   0
  -4   0   1   -0.01    2.41   0
  -4   0   6 1159.43    7.67   0
  -3  -6 -17    0.48    3.51   0
  -3  -4 -14  101.39    3.86   0
  -3  -3 -12   67.97    3.13   0
  -3   0   0   -0.09    2.85   0
  -3   0   7 1234.99    9.20   0
  -1  -2 -10  589.78   10.39   0
   1  -4 -14   71.38    5.33   0
   1  -3 -12  165.66    6.81   0
   1   0   2    0.49    3.97   0
   2  -1  11    4.10    2.42   0
   3  -1  -5  507.45    5.80   0
   3  -1  10   88.24    2.97   0
   4  -5 -15    1.94    2.48   0
   4  -4  18    0.45    2.92   0
   4  -2  13   77.87    2.83   0
   4  -1  -4   63.03    2.68   0
   5  -5  19    3.40    2.81   0
   5  -3  15   14.70    2.48   0
   5  -2  12  171.58    3.20   0
   5  -1   7  193.53    3.05   0
   6  -8 -18   14.70    3.23   0
   6  -7 -17   19.36    3.03   0
   6  -3  14   93.32    2.75   0
   6  -1   1   17.28    1.87   0
   6  -1   2   94.71    2.37   0
   6  -1   3  151.64    2.68   0
   7  -6 -15   30.78    2.78   0
   7  -3  -9    1.52    1.65   0
   7  -2  -5    2.24    1.63   0
   8  -9 -18   49.01    3.32   0
   8  -8 -17   21.61    2.86   0
   8  -5  16   48.35    2.79   0
   8  -4  14    1.02    2.11   0
   8  -3  11  119.99    2.69   0
   8  -2  -3   14.96    1.66   0
   8  -2  -2    5.91    1.86   0
   8  -2   6   50.43    1.93   0
   9  -7 -15    7.99    2.46   0
   9  -3  -6  116.05    2.27   0
   9  -3   9   22.31    1.71   0
  10  -7 -14   91.11    2.88   0
  10  -6  15    8.46    2.64   0
  10  -5  13    1.07    2.40   0
  10  -3  -3  104.99    2.11   0
  10  -3   5  531.41    3.82   0
  10  -3   6   -0.37    1.64   0
  11  -7 -13   11.03    2.36   0
  11  -6 -11   -0.10    2.05   0
  11  -5  -9    5.74    1.67   0
  11  -5  11   63.91    2.54   0
  11  -4  -5   26.30    2.08   0
  12  -8 -13   15.80    2.72   0
  12  -5  -7  104.12    2.20   0
  12  -5   9   82.06    2.35   0
  12  -4  -1   39.66    1.88   0
  12  -4   0   10.90    1.72   0
  12  -4   1   14.94    1.76   0
  12  -4   2    7.36    1.72   0
  12  -4   3  273.57    2.92   0
  13  -9 -13   17.89    2.87   0
  13  -7 -10    6.14    2.05   0
  13  -6  -7    1.01    2.13   0
  13  -5  -3   -0.60    1.77   0
  13  -5  -2    9.94    2.07   0
  13  -5   4   75.13    2.45   0
  13  -5   5   64.95    2.20   0
  14  -9 -11    1.70    2.74   0
  14  -8 -10   74.23    2.54   0
  14  -7  -7   55.48    2.49   0
  14  -7   9   18.41    2.43   0
  14  -6  -4   16.60    2.03   0
  14  -6  -3    0.66    2.19   0
  14  -6   4   12.17    2.36   0
  14  -6   5    9.79    2.05   0
  15  -8  -7    3.23    2.27   0
  15  -7  -4   11.44    2.19   0
  15  -7  -3  154.45    2.76   0
  15  -7  -2    6.66    2.39   0
  15  -7   3   96.07    2.89   0
  15  -7   4    1.25    2.23   0
  16  -8  -2   91.73    2.77   0
  16  -8  -1    2.14    2.53   0
  16  -8   0   81.69    2.79   0
  16  -8   1    1.80    2.51   0
 -17  -6  -2   45.49    2.46   0
 -17  -5   2   38.52    2.69   0
 -17  -5   3   14.83    2.36   0
 -17  -5   4    3.45    2.26   0
 -17  -5   5   -1.65    2.30   0
 -17  -5   6    4.73    2.28   0
 -17  -5   7   -0.48    2.22   0
 -17  -5   8   -0.12    2.20   0
 -17  -5   9    5.84    2.54   0
 -16  -6  -5   24.06    2.77   0
 -16  -5  -2    1.42    2.43   0
 -16  -5  -1   60.59    2.46   0
 -16  -5  13   28.94    2.47   0
 -16  -4   5    1.77    2.27   0
 -16  -4   6    5.26    2.35   0
 -16  -4   7    2.88    2.41   0
 -15  -6  -7   31.62    2.76   0
 -15  -5  -4   49.12    2.26   0
 -15  -4  -1    2.80    2.30   0
 -15  -4   0  262.71    3.07   0
 -15  -4  11   10.58    2.16   0
 -15  -4  12   85.65    3.03   0
 -14  -7 -10   76.05    2.94   0
 -14  -5  -6    3.16    2.02   0
 -14  -5  17   22.48    2.90   0
 -14  -4  -3   22.85    1.98   0
 -14  -4  14   -0.05    2.01   0
 -14  -3   1  193.57    2.82   0
 -14  -3   2    1.91    1.81   0
 -14  -3   3  118.81    2.31   0
 -14  -3   8    5.92    1.84   0
 -14  -3   9   48.35    2.08   0
 -13  -6 -10    5.76    2.75   0
 -13  -5  -8  162.37    3.08   0
 -13  -4  16   63.55    2.93   0
 -13  -3  -2    2.67    1.80   0
 -13  -3  12   63.05    2.21   0
 -12  -6 -11    7.84    2.25   0
 -12  -4  -7   40.16    1.97   0
 -12  -3  -4   -1.11    1.71   0
 -12  -3  14    6.20    1.91   0
 -12  -2   1    3.11    1.97   0
 -12  -2   2  557.60    3.73   0
 -12  -2   8   96.63    2.18   0
 -12  -2   9    2.70    1.95   0
 -11  -3  -6   29.69    2.14   0
 -11  -2  -2   52.30    2.11   0
 -11  -2  12   10.04    2.00   0
 -10  -5  21   -1.08    2.91   0
 -10  -4  19  109.16    3.43   0
 -10  -3  -7   66.45    2.02   0
 -10  -2  -4  179.36    2.69   0
 -10  -2  13   56.95    2.10   0
 -10  -1   4   13.34    1.90   0
 -10  -1   5   85.68    2.28   0
  -9  -6 -14   17.89    2.68   0
  -9  -2  -5  232.99    2.85   0
  -9  -1   0   51.25    1.93   0
  -9  -1   9   99.71    2.32   0
  -8  -8 -17    6.91    3.65   0
  -8  -7 -16   54.52    3.56   0
  -8  -1  -2  216.54    2.78   0
  -8  -1  11  144.82    2.85   0
  -7  -5 -14  160.54    3.70   0
  -7  -3 -10  271.15    3.50   0
  -7  -2  16   27.33    2.55   0
  -7  -1  12   13.85    1.95   0
  -6  -6 -16   18.29    3.24   0
  -6  -3  19    3.86    2.80   0
  -5  -5 -15    1.57    2.66   0
  -5   0   2   -0.73    2.25   0
  -5   0   3  163.07    2.98   0
  -5   0   4   -0.42    1.78   0
  -5   0   5  133.55    2.77   0
  -5   0   6    0.73    2.14   0
  -4  -1  -6  114.15    2.96   0
  -4   0   7    0.23    2.10   0
   0  -4  20    0.50    4.18   0
   1  -1  -6  299.08    8.27   0
   1   0   3  545.12    9.20   0
   2  -8 -19    2.05    4.38   0
   2  -7 -18   41.24    4.38   0
   4  -6  21  121.91    4.58   0
   4  -3 -11  222.72    3.89   0
   5  -6 -16    1.62    2.67   0
   5  -4  17    3.77    2.71   0
   5  -1  -2  180.91    3.00   0
   5  -1   6  187.46    3.18   0
   6  -5 -14   11.97    2.18   0
   6  -5  18   11.87    2.65   0
   6  -4 -12   41.89    2.33   0
   6  -4  16   14.74    2.40   0
   6  -2  -6 1204.15    6.37   0
   6  -2  10  249.60    3.34   0
   7  -5  17    0.52    2.67   0
   7  -4  15   38.30    2.53   0
   7  -3  12   93.84    2.70   0
   7  -2   8  356.40    3.69   0
   8  -6 -14   38.70    2.42   0
   8  -4 -10   13.16    1.96   0
   8  -3  -7    1.12    2.01   0
   8  -2  -1   35.14    1.77   0
   8  -2   4   33.37    2.20   0
   8  -2   5   26.68    1.77   0
   9  -9 -17   23.21    3.03   0
   9  -8 -16   -0.98    2.61   0
   9  -4  -9    1.38    1.54   0
   9  -4  12   27.05    2.00   0
   9  -3  -5   19.74    1.71   0
   9  -3   8  277.72    3.10   0
  10  -9 -16   75.92    3.17   0
  10  -8 -15   29.44    2.73   0
  10  -6 -12   67.03    2.50   0
  10  -5 -10    3.67    1.85   0
  10  -4  -7   19.69    1.74   0
  10  -4  10    2.58    1.80   0
  10  -3  -2    1.90    1.56   0
  10  -3  -1  164.46    2.39   0
  10  -3   0   -0.70    1.82   0
  10  -3   3  145.22    2.56   0
  10  -3   4   17.47    1.69   0
  11  -9 -15   39.14    2.89   0
  11  -8 -14    4.94    2.47   0
  11  -7  15    6.55    2.84   0
  11  -6  13   21.03    2.81   0
  11  -5  -8   24.52    2.14   0
  11  -4  -4  664.82    4.10   0
  11  -4   6  247.94    3.01   0
  11  -4   7    1.44    1.73   0
  12  -9 -14   13.91    2.73   0
  12  -7 -11   76.78    2.57   0
  12  -7  13   -0.45    2.72   0
  12  -6  -9    3.24    1.70   0
  12  -6  11    9.48    2.06   0
  12  -5  -6   10.06    1.76   0
  12  -5   8    8.10    1.82   0
  13  -8 -11    6.62    2.36   0
  13  -7  -9   48.93    2.47   0
  13  -7  11    3.57    2.30   0
  13  -6  -6   93.39    2.52   0
  13  -6   8   26.91    2.16   0
  13  -5  -1    0.70    1.72   0
  13  -5   0    1.64    1.76   0
  13  -5   1    0.51    1.79   0
  13  -5   2  106.50    2.32   0
  13  -5   3    8.63    1.89   0
  14  -8  -9    1.29    2.17   0
  14  -7  -6   11.71    2.25   0
  14  -7   8   71.17    2.63   0
  14  -6  -2   57.40    2.20   0
  14  -6  -1    8.17    1.93   0
  14  -6   0  140.56    2.58   0
  14  -6   1   63.21    2.27   0
  14  -6   2   58.83    2.24   0
  14  -6   3    9.09    2.06   0
  15  -9  -8   10.48    2.76   0
  15  -8  -6    2.38    2.14   0
  15  -8  -5    0.46    2.45   0
  15  -8   6   -0.79    2.60   0
  15  -7  -1  180.93    2.87   0
  15  -7   0   13.84    2.15   0
  15  -7   1   77.41    2.49   0
  15  -7   2    1.16    2.14   0
 -17  -6  -3    4.43    2.28   0
 -17  -5   1    7.18    2.35   0
 -17  -5  10   18.80    2.48   0
 -17  -5  11    9.50    2.77   0
 -16  -5  14    0.72    2.44   0
 -16  -4   2    3.85    2.01   0
 -16  -4   3   10.55    2.06   0
 -16  -4   4   -0.55    2.09   0
 -16  -4   8    9.85    2.10   0
 -16  -4   9   58.50    2.32   0
 -16  -4  10   15.71    2.44   0
 -15  -5  -5    2.78    2.07   0
 -15  -5  16   60.95    2.87   0
 -15  -4  -2  187.86    3.02   0
 -15  -4  13   -0.07    2.40   0
 -14  -6  -9    9.41    2.61   0
 -14  -5  -7   11.32    2.44   0
 -14  -4  -4   20.11    1.92   0
 -14  -4  15  143.71    3.25   0
 -14  -3   0    1.37    1.79   0
 -14  -3  10    4.08    1.80   0
 -14  -3  11  142.20    2.95   0
 -13  -7 -12    9.54    2.87   0
 -13  -4  -6  165.44    2.54   0
 -13  -3  -3    2.82    1.98   0
 -13  -3  13   11.40    1.98   0
 -13  -2   5  127.08    2.57   0
 -12  -7 -13    0.58    2.92   0
 -12  -5 -10   27.43    2.37   0
 -12  -4  18    0.98    2.46   0
 -12  -3  -5   88.40    2.56   0
 -12  -3  15   96.03    2.82   0
 -12  -2   0  222.78    2.65   0
 -12  -2  10  241.80    2.84   0
 -11  -7 -14   31.11    3.18   0
 -11  -5 -11   58.32    2.67   0
 -11  -4  -9    4.94    2.16   0
 -11  -3  16   72.73    2.71   0
 -11  -2  -3  161.08    2.59   0
 -10  -5 -12    9.79    2.48   0
 -10  -4 -10    2.62    2.02   0
 -10  -3  17   44.63    2.65   0
 -10  -2  14   26.40    2.31   0
 -10  -1   2    2.91    1.57   0
 -10  -1   3   51.63    1.85   0
 -10  -1   6   13.73    1.67   0
 -10  -1   7  386.90    3.34   0
 -10  -1   8   96.34    2.46   0
  -9  -4 -11   16.83    2.21   0
  -9  -4  20    7.07    2.64   0
  -9  -3  18   44.02    2.91   0
  -9  -2  15   68.23    2.49   0
  -9  -1  -1  997.40    4.92   0
  -9  -1  10    1.14    1.88   0
  -8  -6 -15  116.12    3.67   0
  -8  -2  -7    1.38    2.05   0
  -7  -4  21   -0.45    3.56   0
  -7  -1  -4  131.65    2.74   0
  -6  -4 -13   62.73    2.64   0
  -6  -3 -11  195.16    3.36   0
  -6  -1  -5   10.14    2.07   0
  -6  -1  13  217.76    3.56   0
  -6   0   4  887.55    5.62   0
  -6   0   5   -0.00    2.00   0
  -5  -2  -9   74.54    2.48   0
  -5   0   1  610.95    4.89   0
  -5   0   7 1808.00    8.61   0
  -4  -8 -19    7.03    4.80   0
  -4  -7 -18   27.56    4.09   0
  -4  -3 -12    0.75    2.23   0
  -4  -2  17   78.48    4.24   0
  -4   0   0    3.50    2.09   0
  -3   0   8   -0.36    2.60   0
  -2  -5 -16  172.57    6.59   0
  -2  -2 -10   99.29    3.94   0
  -2   0  -1    0.65    3.31   0
   0  -3  18   86.91    5.23   0
   1  -2  15  112.62    4.39   0
   2  -4  19   32.00    3.56   0
   2  -3  17   28.49    3.24   0
   4  -4 -13  310.60    4.63   0
   4  -2  -8  383.15    4.64   0
   4  -1   8 1100.64    6.94   0
   5  -9 -19    8.57    3.53   0
   5  -2  -7    4.57    2.01   0
   5  -1  -1 2289.44    8.87   0
   5  -1   5 1012.68    6.10   0
   7  -9 -18    1.09    3.20   0
   7  -7 -16   48.49    2.90   0
   7  -5 -13   14.96    2.16   0
   7  -4 -11   45.36    2.21   0
   7  -3  -8   16.78    2.14   0
   7  -2  -4  534.66    4.05   0
   7  -2   7  135.23    2.77   0
   8  -6  17   35.07    2.80   0
   8  -5 -12    9.66    2.20   0
   8  -3  10   13.63    1.67   0
   8  -2   0  358.28    3.21   0
   8  -2   1    0.23    1.55   0
   8  -2   2  301.16    3.02   0
   8  -2   3   76.62    2.02   0
   9  -6 -13   32.00    2.19   0
   9  -6  16   17.93    2.70   0
   9  -5 -11   14.11    2.05   0
   9  -4  11   18.62    2.11   0
   9  -3  -4    1.73    1.87   0
   9  -3   7  131.54    2.64   0
  10  -7  16   23.55    3.09   0
  10  -5  12   12.67    2.35   0
  10  -4  -6    0.05    1.87   0
  10  -4   9  163.59    2.58   0
  10  -3   1  124.72    2.19   0
  10  -3   2    5.72    1.56   0
  11  -7 -12   33.32    2.40   0
  11  -6 -10   31.02    2.28   0
  11  -5  10  139.30    2.64   0
  11  -4  -3   16.52    1.73   0
  11  -4   5    0.33    2.04   0
  12  -8 -12    4.43    2.65   0
  12  -6  -8   27.40    2.07   0
  12  -6  10   11.22    2.42   0
  12  -5  -5  405.30    3.37   0
  12  -5  -4   -0.30    2.04   0
  12  -5   6   11.50    2.10   0
  12  -5   7  186.39    2.65   0
  13  -9 -12   20.79    2.42   0
  13  -8 -10   -0.26    2.32   0
  13  -7  -8   16.33    2.38   0
  13  -7  10   33.33    2.47   0
  13  -6  -5   -0.70    1.85   0
  13  -6   7    2.37    1.89   0
  14  -9 -10    9.27    2.38   0
  14  -8  -8   60.07    2.43   0
  14  -8   9    4.24    2.75   0
  14  -7  -5   22.24    2.13   0
  14  -7   6   54.09    2.54   0
  14  -7   7   11.39    2.12   0
  15  -9  -7   62.84    2.77   0
  15  -8  -4   12.95    2.26   0
  15  -8  -3    2.41    2.53   0
  15  -8   4    3.16    2.60   0
  15  -8   5   23.52    2.37   0
 -18  -5   4   26.53    2.88   0
 -18  -5   5   91.53    2.96   0
 -18  -5   6    7.61    2.79   0
 -18  -5   7   77.60    2.91   0
 -18  -5   8    0.52    2.65   0
 -17  -6  -4   12.34    2.55   0
 -17  -5  -1    0.60    2.58   0
 -17  -5   0    5.60    2.33   0
 -16  -6  -6   22.31    2.48   0
 -16  -5  -4    7.34    2.33   0
 -16  -4   0    2.74    2.29   0
 -16  -4   1   24.31    2.20   0
 -16  -4  11   82.77    2.57   0
 -15  -6  -8   -0.08    2.32   0
 -15  -5  -6  104.75    2.99   0
 -15  -4  -3    0.18    2.03   0
 -15  -4  14   36.11    2.65   0
 -15  -3   2    0.06    2.15   0
 -15  -3   3    0.69    1.85   0
 -15  -3   4    1.60    1.84   0
 -15  -3   5    3.18    1.79   0
 -15  -3   6   25.45    2.01   0
 -15  -3   7   20.62    2.00   0
 -15  -3   8    2.61    1.87   0
 -15  -3   9    6.01    2.21   0
 -14  -4  -5   79.90    2.28   0
 -14  -4  16    2.95    2.59   0
 -14  -3  -1   39.54    2.04   0
 -14  -3  12    0.86    2.21   0
 -13  -6 -11   20.29    2.75   0
 -13  -5  -9    2.20    2.01   0
 -13  -4  -7    3.34    2.16   0
 -13  -4  17    1.20    2.52   0
 -13  -3  -4   20.19    2.07   0
 -13  -3  14   11.47    2.18   0
 -13  -2   2   67.14    2.04   0
 -13  -2   3   56.63    2.00   0
 -13  -2   4  273.11    2.88   0
 -13  -2   6  253.88    2.94   0
 -13  -2   7   24.18    1.89   0
 -13  -2   8   -0.68    1.71   0
 -13  -2   9   14.45    2.00   0
 -12  -6 -12    3.85    2.72   0
 -12  -4  -8   39.14    2.05   0
 -12  -2  -1   57.75    1.96   0
 -12  -2  11   37.13    1.98   0
 -11  -6 -13   18.49    2.68   0
 -11  -4  19    0.74    2.66   0
 -11  -3  -7   25.10    2.00   0
 -11  -2  13   84.74    2.24   0
 -10  -7 -15    0.52    2.85   0
 -10  -4  20   -0.45    3.05   0
 -10  -3  -8   16.27    1.69   0
 -10  -2  -5    0.35    1.60   0
 -10  -1   0  285.74    3.06   0
 -10  -1   1  178.33    2.47   0
 -10  -1   9   77.93    2.31   0
  -9  -5 -13   61.86    2.70   0
  -9  -3  -9   21.44    1.72   0
  -9  -2  -6  152.60    2.54   0
  -9  -1  -2  158.82    2.70   0
  -9  -1  11  506.62    4.27   0
  -8  -4 -12   25.89    2.36   0
  -8  -3 -10   13.35    2.18   0
  -8  -2  16   36.99    2.68   0
  -8  -1  -3  147.42    2.48   0
  -8  -1  12  324.01    3.68   0
  -7  -7 -17    2.62    3.20   0
  -7  -3  19    2.50    2.73   0
  -7  -2  -8  354.68    3.69   0
  -7  -1  13   91.90    2.81   0
  -6  -5 -15   15.07    2.87   0
  -6  -5  23    0.54    4.73   0
  -6   0   2 3886.88   10.74   0
  -6   0   3    0.45    1.82   0
  -6   0   6  993.88    5.82   0
  -5  -5  23    0.16    5.10   0
  -5  -2  17  172.10    4.42   0
  -5  -1  -6  188.57    3.20   0
  -5   0   0    0.81    2.17   0
  -4  -6 -17   39.06    3.90   0
  -4  -4 -14   27.37    2.84   0
  -4   0   8   11.26    2.29   0
  -3  -2 -10   73.45    3.12   0
  -3  -2  17  158.12    6.46   0
  -3   0  -1 1568.93    9.41   0
  -2   0   8 1219.37   11.87   0
   1  -8 -19   87.54    6.16   0
   2  -6  22    1.89    3.99   0
   2  -2  -9  514.39    7.42   0
   3  -5  20   98.96    4.29   0
   3  -1   9  337.44    4.65   0
   4  -1  -3  935.97    6.43   0
   5  -8 -18   27.35    3.52   0
   5  -7 -17   67.83    3.52   0
   5  -6  20    0.50    3.19   0
   5  -3 -10   12.34    1.94   0
   5  -3  14  158.04    3.36   0
   5  -2  11    1.96    1.82   0
   5  -1   0  194.29    3.09   0
   5  -1   4   20.56    1.82   0
   6  -6 -15  127.27    3.43   0
   6  -6  19   35.07    3.44   0
   6  -3  -9   43.77    2.29   0
   6  -3  13   17.95    2.19   0
   6  -2  -5  172.09    2.97   0
   6  -2   9    4.70    2.00   0
   7  -8 -17   80.30    3.14   0
   7  -6  18    1.76    2.68   0
   7  -4  14   14.07    2.16   0
   7  -2  -3    8.88    1.72   0
   7  -2   6    0.72    1.92   0
   8  -7 -15    8.77    2.29   0
   8  -5  15    1.13    2.43   0
   8  -3  -6   12.93    1.72   0
   8  -3   9  326.94    3.44   0
   9  -7 -14   94.55    2.88   0
   9  -7  17    5.08    3.09   0
   9  -4  -8  531.36    3.85   0
   9  -3  -3    7.83    1.86   0
   9  -3   6   83.26    2.32   0
  10  -7 -13    8.63    2.17   0
  10  -6 -11    2.08    2.05   0
  10  -6  14   -0.21    2.11   0
  10  -5  -9  260.84    2.83   0
  10  -4   8   16.45    2.04   0
  11  -8 -13    2.27    2.57   0
  11  -7  14   35.97    2.56   0
  11  -6  12    0.00    1.99   0
  11  -5  -7   15.32    1.81   0
  11  -5   9    0.19    1.77   0
  11  -4  -2  624.53    3.81   0
  11  -4  -1   64.84    1.99   0
  11  -4   0  216.93    2.86   0
  11  -4   1    1.48    1.89   0
  11  -4   2  228.22    2.86   0
  11  -4   3   -0.23    1.66   0
  11  -4   4  487.97    3.55   0
  12  -9 -13   12.05    2.64   0
  12  -7 -10   19.13    2.06   0
  12  -7  12   46.82    2.52   0
  12  -6  -7    1.43    1.91   0
  12  -6   9   63.33    2.67   0
  12  -5  -3  410.39    3.30   0
  12  -5   4    0.63    2.00   0
  12  -5   5   41.73    1.94   0
  13  -9 -11   57.46    2.83   0
  13  -7  -7   85.21    2.52   0
  13  -7   9    6.49    2.26   0
  13  -6  -4  110.76    2.33   0
  13  -6  -3    0.38    2.07   0
  13  -6   5    7.98    1.95   0
  13  -6   6   47.74    2.17   0
  14  -9  -9   23.16    2.40   0
  14  -8  -7    8.82    2.10   0
  14  -8   8   19.32    2.83   0
  14  -7  -4    8.18    2.00   0
  14  -7  -3   46.35    2.26   0
  14  -7   4   14.48    2.50   0
  15  -9  -6    1.66    2.28   0
  15  -9  -5   49.06    2.70   0
  15  -8  -2   38.05    2.46   0
  15  -8  -1   21.64    2.29   0
  15  -8   0   25.24    2.42   0
  15  -8   1   19.40    2.34   0
  15  -8   3   -2.85    2.33   0
 -18  -5   2   27.58    2.59   0
 -18  -5   3    9.61    2.38   0
 -17  -5  -2   38.84    2.43   0
 -17  -4   3    6.59    2.31   0
 -17  -4   4  154.41    2.90   0
 -17  -4   5    0.95    2.15   0
 -17  -4   6   95.77    2.50   0
 -17  -4   7   -0.42    2.22   0
 -17  -4   8   43.20    2.60   0
 -17  -4   9    2.78    2.47   0
 -16  -6  -7   -0.35    2.70   0
 -16  -4  -1    2.76    2.03   0
 -16  -4  12    0.48    2.21   0
 -15  -4  -4  228.15    3.16   0
 -15  -4  15    1.40    2.59   0
 -15  -3   1   29.76    1.94   0
 -15  -3  10   73.26    2.30   0
 -14  -6 -10   -0.26    2.64   0
 -14  -5  -8   -0.50    2.06   0
 -14  -4  -6    1.61    2.18   0
 -14  -3  -2    5.65    1.77   0
 -14  -3  13  114.89    2.85   0
 -13  -3  15   40.52    2.55   0
 -13  -2   0   76.55    2.32   0
 -13  -2   1   13.11    1.79   0
 -13  -2  10   37.64    2.17   0
 -12  -3  -6    1.17    1.67   0
 -12  -3  16   32.51    2.53   0
 -12  -2  -2  313.92    2.96   0
 -12  -2  12   35.90    1.99   0
 -11  -4 -10  134.75    2.87   0
 -11  -3  17   44.03    2.75   0
 -11  -2  -4  333.52    3.05   0
 -11  -2  14   37.05    2.25   0
 -11  -1   2    0.15    1.81   0
 -11  -1   3  680.80    3.98   0
 -11  -1   4  107.72    2.20   0
 -11  -1   5  292.23    2.91   0
 -11  -1   6   12.77    1.67   0
 -11  -1   7  282.12    2.92   0
 -11  -1   8   23.12    2.03   0
 -10  -6 -14   -0.58    2.50   0
 -10  -4 -11  293.17    3.56   0
 -10  -3  18    3.53    2.54   0
 -10  -2  15   45.30    2.47   0
 -10  -1  -1   40.39    2.08   0
 -10  -1  10  271.78    3.11   0
  -9  -7 -16   11.60    3.07   0
  -8  -5 -14    3.23    2.37   0
  -8  -4  21   67.36    3.74   0
  -8  -3  19    8.46    2.77   0
  -8  -1  -4  280.29    3.40   0
  -7  -6 -16   25.33    3.19   0
  -7  -4 -13   46.27    2.80   0
  -7  -3 -11   50.44    2.43   0
  -7  -1  -5  292.37    3.51   0
  -7   0   3  201.31    2.86   0
  -7   0   4   -0.70    1.68   0
  -7   0   5  767.63    4.84   0
  -7   0   6    0.26    2.02   0
  -6  -2  -9    4.31    1.86   0
  -6  -2  17   12.20    2.73   0
  -6   0   1    0.93    1.89   0
  -6   0   7    0.56    1.71   0
  -5  -7 -18    0.35    4.09   0
  -5  -3 -12   76.62    2.88   0
  -5  -1  14   76.28    3.07   0
  -5   0   8   -0.18    2.03   0
  -4  -1  14  140.60    4.02   0
  -4   0  -1    0.57    2.03   0
  -3  -5 -16  209.13    5.65   0
  -2  -1  -7   60.53    3.67   0
  -1   0  -1   14.07    3.52   0
   0  -1  12  176.95    6.81   0
   1  -7 -18   25.28    4.52   0
   1  -5  21    0.85    3.88   0
   2  -2  14   78.11    3.44   0
   3  -5 -15   16.88    2.67   0
   3  -4  18   35.70    3.18   0
   3  -3  16  542.51    6.01   0
   3  -2  13    0.89    2.24   0
   4  -5  19    3.29    3.12   0
   4  -3  15    2.12    2.36   0
   4  -2  12   56.45    2.37   0
   4  -1   7    1.20    2.07   0
   5  -5 -14  440.23    5.01   0
   5  -4 -12  474.99    4.85   0
   5  -1   1  671.54    4.97   0
   5  -1   2   98.76    2.43   0
   5  -1   3  851.08    5.46   0
   6  -5  17    9.65    2.72   0
   6  -4  15   41.43    2.69   0
   7  -3  11   49.03    2.09   0
   7  -2  -2  610.71    4.19   0
   7  -2   5  249.58    3.29   0
   8  -9 -17    0.94    2.76   0
   8  -8 -16   58.23    3.00   0
   8  -7  18   10.33    3.07   0
   8  -4  -9   15.00    1.70   0
   8  -4  12   23.98    2.19   0
   9  -9 -16    2.70    2.52   0
   9  -8 -15   55.30    2.79   0
   9  -6 -12  170.84    2.95   0
   9  -6  15   37.94    2.70   0
   9  -5 -10   85.62    2.40   0
   9  -5  13   62.19    2.52   0
   9  -4  -7    6.56    2.07   0
   9  -4  10   34.30    2.12   0
   9  -3  -2    0.74    1.55   0
   9  -3   4   46.47    2.08   0
   9  -3   5   68.19    1.96   0
  10  -9 -15   -0.73    2.77   0
  10  -8 -14   21.74    2.37   0
  10  -7  15    0.49    2.79   0
  10  -6  13   52.36    2.67   0
  10  -5  11   95.19    2.41   0
  10  -4  -5   11.11    1.62   0
  10  -4   7  297.65    3.20   0
  11  -9 -14   20.12    2.38   0
  11  -7 -11   12.91    2.20   0
  11  -7  13   -0.85    2.53   0
  11  -6  -9   46.04    1.95   0
  11  -6  11   11.83    2.49   0
  11  -5  -6    5.73    1.72   0
  11  -5   8   23.93    1.80   0
  12  -8 -11   13.90    2.06   0
  12  -7  -9   83.04    2.55   0
  12  -7  11    0.06    2.13   0
  12  -6  -6    9.48    2.06   0
  12  -6   8   51.89    2.45   0
  12  -5  -2   20.52    1.82   0
  12  -5  -1  136.53    2.30   0
  12  -5   0    7.90    1.69   0
  12  -5   1  227.23    2.68   0
  12  -5   2    2.98    1.83   0
  12  -5   3  160.39    2.45   0
  13  -8  -9    4.38    2.04   0
  13  -8  10   16.88    2.76   0
  13  -7  -6   47.61    2.32   0
  13  -7   8   83.50    2.50   0
  13  -6  -2   29.85    1.99   0
  13  -6  -1   46.01    2.03   0
  13  -6   0   69.64    2.36   0
  13  -6   1    1.62    2.05   0
  13  -6   2   11.87    1.86   0
  13  -6   3  122.62    2.36   0
  13  -6   4   -0.53    1.92   0
  14  -9  -8    0.19    2.30   0
  14  -8  -6  148.68    2.75   0
  14  -8  -5    3.76    2.36   0
  14  -8   7    4.41    2.31   0
  14  -7  -2   27.39    2.13   0
  14  -7  -1  168.15    2.74   0
  14  -7   0    8.66    2.07   0
  14  -7   1  123.88    2.54   0
  14  -7   2   60.83    2.27   0
  14  -7   3   41.90    2.26   0
  15  -9  -4   -0.64    2.26   0
 -18  -5   0    4.87    2.53   0
 -18  -5   1   27.43    2.64   0
 -17  -5  -3    0.26    2.27   0
 -17  -4   1   -1.10    2.16   0
 -17  -4   2  118.02    2.65   0
 -17  -4  10   69.40    2.62   0
 -17  -4  11    1.94    2.62   0
 -16  -5  -5   35.99    2.47   0
 -16  -4  -2   14.62    2.13   0
 -16  -4  13   18.93    2.31   0
 -16  -4  14    1.34    2.66   0
 -16  -3   3   83.01    2.60   0
 -16  -3   4   25.57    2.39   0
 -16  -3   5   33.81    2.14   0
 -16  -3   6   46.94    2.21   0
 -16  -3   7   73.86    2.65   0
 -16  -3   8   20.69    2.32   0
 -15  -6  -9   39.05    2.66   0
 -15  -5  -7   -0.20    2.25   0
 -15  -4  -5   -0.34    2.17   0
 -15  -3  -1    7.48    2.14   0
 -15  -3   0   20.52    1.91   0
 -15  -3  11    2.79    2.03   0
 -15  -3  12   11.70    2.42   0
 -14  -5  -9    7.33    2.34   0
 -14  -4  17   32.06    2.97   0
 -14  -3  -3    0.94    1.85   0
 -14  -3  14   56.18    2.72   0
 -14  -2   2  203.09    2.73   0
 -14  -2   3   -0.12    1.75   0
 -14  -2   4  194.60    2.62   0
 -14  -2   5   25.00    1.92   0
 -14  -2   6  179.05    2.56   0
 -14  -2   7   -0.42    1.73   0
 -14  -2   8   42.90    2.25   0
 -13  -5 -10   53.56    2.74   0
 -13  -4  -8   73.48    2.59   0
 -13  -4  18   10.60    2.78   0
 -13  -3  -5   19.31    1.81   0
 -13  -2  -1    0.79    1.67   0
 -13  -2  11   97.24    2.26   0
 -12  -5 -11    0.87    2.11   0
 -12  -4  -9  252.50    3.15   0
 -12  -4  19   75.09    3.25   0
 -12  -2  -3    0.86    1.74   0
 -12  -2  13    2.51    2.13   0
 -11  -7 -15    4.55    3.25   0
 -11  -5 -12   64.73    2.69   0
 -11  -4  20    6.81    3.08   0
 -11  -3  -8    6.43    2.11   0
 -11  -2  -5  326.16    3.37   0
 -11  -1   1  378.22    3.16   0
 -11  -1   9  472.10    3.76   0
 -10  -5 -13    2.18    2.48   0
 -10  -3  -9   90.57    2.45   0
 -10  -2  -6  287.28    3.00   0
 -10  -1  -2  147.54    2.52   0
 -10  -1  11   51.62    2.36   0
  -9  -6 -15   35.37    2.93   0
  -9  -4 -12   28.07    2.34   0
  -9  -4  21    1.34    3.26   0
  -9  -3 -10  117.77    2.69   0
  -9  -2  -7  225.02    2.86   0
  -9  -2  16   16.21    2.34   0
  -9  -1  -3   84.06    2.13   0
  -9  -1  12   44.20    2.28   0
  -8  -2  -8  107.56    2.57   0
  -8  -1  13   58.93    2.48   0
  -7  -2  17  120.21    3.52   0
  -7   0   1  354.61    3.60   0
  -7   0   2    0.07    1.65   0
  -7   0   7    7.99    2.00   0
  -6  -1  -6  291.40    3.58   0
  -6  -1  14  220.22    3.91   0
  -6   0   0 1013.12    5.69   0
  -6   0   8  778.36    5.33   0
  -5  -8 -19   74.89    5.69   0
  -5  -6 -17   24.79    3.77   0
  -5  -4 -14    1.85    2.38   0
  -5   0  -1  403.74    4.10   0
  -5   0   9 1336.54    7.79   0
  -4  -2 -10   10.06    2.12   0
  -4   0   9   -0.25    2.34   0
  -3  -1  -7  731.25    6.77   0
  -3  -1  14    3.72    3.13   0
  -3   0   9  798.21    8.03   0
  -1  -1  -7  240.13    7.01   0
   2  -1  -5  495.06    7.01   0
   2  -1  10  669.77    7.11   0
   3  -6  21   18.81    3.73   0
   3  -3 -11   86.50    3.21   0
   3  -1  -4   44.82    2.40   0
   4  -9 -19    1.04    3.66   0
   4  -4  17   10.64    2.70   0
   4  -1  -2  595.16    5.24   0
   4  -1   6  115.83    2.91   0
   5  -5  18  152.75    3.65   0
   5  -4  16   10.10    2.63   0
   5  -2  -6 1520.42    7.62   0
   5  -2  10  229.82    3.30   0
   6  -9 -18   14.39    3.23   0
   6  -7 -16   88.67    3.33   0
   6  -5 -13  198.72    3.53   0
   6  -4 -11  355.73    3.87   0
   6  -3  12   97.58    2.74   0
   6  -2  -4  306.37    3.59   0
   6  -2   8   13.49    2.01   0
   7  -6 -14   48.19    2.46   0
   7  -5 -12  190.77    3.35   0
   7  -4 -10  440.49    4.02   0
   7  -3  -7   16.07    1.76   0
   7  -3  10  270.04    3.31   0
   7  -2  -1    9.01    1.65   0
   7  -2   0  499.91    3.97   0
   7  -2   3   46.74    2.16   0
   7  -2   4  187.20    2.68   0
   8  -6 -13   36.75    2.37   0
   8  -6  16    3.77    2.56   0
   8  -5 -11  658.82    4.81   0
   8  -5  14    3.44    2.36   0
   8  -3  -5  370.55    3.37   0
   8  -3   8   40.49    1.90   0
   9  -7  16   12.35    2.75   0
   9  -4   9    0.85    1.81   0
   9  -3  -1   47.85    1.82   0
   9  -3   0    0.08    1.54   0
   9  -3   1  211.54    2.62   0
   9  -3   2  246.47    2.75   0
   9  -3   3   21.81    1.64   0
  10  -7 -12    5.54    2.28   0
  10  -6 -10   10.03    2.07   0
  10  -5  -8   12.82    1.69   0
  10  -5  10   -0.62    2.15   0
  10  -4  -4    1.48    1.58   0
  10  -4  -3    2.86    1.83   0
  10  -4   6   10.26    1.75   0
  11  -8 -12    0.84    2.38   0
  11  -6  -8  100.08    2.34   0
  11  -6  10   40.38    2.40   0
  11  -5  -5    1.02    1.68   0
  11  -5   7    2.06    1.71   0
  12  -9 -12   19.89    2.36   0
  12  -8  12   14.57    2.99   0
  12  -7  -8    3.62    2.01   0
  12  -6  -5   -0.67    2.04   0
  12  -6   7    1.23    2.08   0
  13  -9 -10   16.24    2.22   0
  13  -8  -8    3.70    2.06   0
  13  -8   9   82.97    3.02   0
  13  -7  -5  291.43    3.08   0
  13  -7   6   41.80    2.41   0
  13  -7   7   52.97    2.21   0
  14  -9  -7   19.50    2.33   0
  14  -8  -4   44.91    2.30   0
  14  -8   5    0.56    2.19   0
  14  -8   6   41.81    2.42   0
  15  -9  -2   -0.11    2.35   0
  15  -9  -1   99.54    2.88   0
  15  -9   0   -0.86    2.39   0
  15  -9   1   42.21    2.75   0
  15  -9   2    1.54    2.50   0
  15  -9   3   23.12    2.59   0
 -18  -5  -1   37.36    2.67   0
 -18  -4   5    3.83    2.59   0
 -18  -4   6    4.88    2.63   0
 -18  -4   7    9.28    2.61   0
 -17  -5  -4   64.95    2.70   0
 -17  -4  -1   -0.06    2.46   0
 -17  -4   0  139.35    2.81   0
 -17  -4  12   25.68    2.80   0
 -16  -5  -6    1.94    2.29   0
 -16  -4  -3   19.61    2.16   0
 -16  -3   1   46.06    2.50   0
 -16  -3   2   28.79    2.08   0
 -16  -3   9  154.18    2.66   0
 -16  -3  10   -0.09    2.49   0
 -15  -5  -8   23.01    2.74   0
 -15  -4  16    3.68    2.37   0
 -15  -3  -2    9.62    1.97   0
 -15  -3  13   51.27    2.68   0
 -14  -6 -11   12.05    2.97   0
 -14  -4  -7  252.35    3.08   0
 -14  -3  -4    0.46    1.83   0
 -14  -3  15   26.65    2.66   0
 -14  -2   1    2.38    1.77   0
 -14  -2   9    0.91    1.70   0
 -14  -2  10    9.00    2.11   0
 -13  -6 -12    7.76    2.75   0
 -13  -3  -6    4.93    2.05   0
 -13  -3  16   12.70    2.59   0
 -13  -2  -2   22.14    1.82   0
 -13  -2  12   30.12    1.94   0
 -12  -6 -13   14.07    2.74   0
 -12  -3  -7  165.35    2.54   0
 -12  -3  17   54.82    2.79   0
 -12  -2  -4  155.45    2.44   0
 -12  -2  14   54.06    2.56   0
 -12  -1   3   75.60    2.01   0
 -12  -1   4   31.95    1.88   0
 -12  -1   5  185.99    2.50   0
 -12  -1   6   23.64    1.79   0
 -12  -1   7  133.48    2.37   0
 -12  -1   8    1.57    1.92   0
 -11  -6 -14   17.04    2.79   0
 -11  -3  18   34.12    2.73   0
 -11  -2  15  137.77    3.01   0
 -11  -1  -1  153.61    2.53   0
 -11  -1   0   71.42    1.99   0
 -11  -1  10   34.95    1.82   0
 -10  -7 -16   21.56    3.52   0
 -10  -2  16   34.85    2.49   0
 -10  -1  12  130.36    2.68   0
  -9  -5 -14  177.76    3.67   0
  -9  -3  19   12.06    2.82   0
  -9  -1  -4    1.44    1.88   0
  -9  -1  13  129.90    2.83   0
  -8  -7 -17    1.64    3.38   0
  -8  -6 -16    4.96    2.90   0
  -8  -4 -13   93.80    3.08   0
  -8  -3 -11  121.18    2.96   0
  -8  -2  17   43.04    2.99   0
  -8  -1  -5    4.15    2.01   0
  -8   0   2   11.58    1.70   0
  -8   0   3   -0.29    1.61   0
  -8   0   4  521.26    3.89   0
  -8   0   5    0.29    1.59   0
  -8   0   6  513.60    3.98   0
  -8   0   7    1.30    1.94   0
  -7  -5 -15    8.80    2.84   0
  -7  -2  -9  225.50    3.19   0
  -7  -1  14    3.29    2.26   0
  -7   0   0   -0.09    1.61   0
  -7   0   8   -1.07    1.98   0
  -6  -3 -12   94.47    3.03   0
  -6   0  -1   -0.29    1.75   0
  -6   0   9    0.46    1.99   0
  -5  -2 -10  227.65    3.66   0
  -4  -5 -16   16.19    3.09   0
  -4  -1  -7    1.12    2.04   0
  -4   0  -2    6.50    1.86   0
  -3   0  -2    1.17    2.10   0
  -2   0  -2 9039.15   26.57   0
   1  -1  11  765.69    9.08   0
   3  -4 -13   19.62    2.56   0
   3  -2  -8  508.92    5.98   0
   4  -8 -18    4.95    3.26   0
   4  -7 -17   41.98    3.49   0
   4  -2  -7  367.97    4.42   0
   6  -8 -17    5.76    2.54   0
   6  -3  -8   89.15    2.60   0
   6  -2   7    3.74    2.05   0
   7  -7 -15  130.66    3.34   0
   7  -6  17   44.45    2.94   0
   7  -4  13   46.36    2.40   0
   7  -2   1   -0.57    1.64   0
   7  -2   2  609.64    4.14   0
   8  -7 -14   18.30    2.25   0
   8  -4  -8    8.70    2.01   0
   8  -4  11  166.04    2.86   0
   8  -3  -4    6.73    1.63   0
   8  -3   7  163.60    2.54   0
   9  -7 -13  137.71    3.00   0
   9  -6  14   17.60    2.60   0
   9  -5  -9    0.52    1.92   0
   9  -5  12  105.95    2.45   0
   9  -4  -6 1203.93    5.35   0
  10 -10 -15   15.01    2.84   0
  10  -8 -13   14.59    2.48   0
  10  -7  14   58.40    3.04   0
  10  -6  12   32.41    2.53   0
  10  -5  -7  771.51    4.34   0
  10  -5   9   28.07    2.10   0
  10  -4  -2   72.39    1.92   0
  10  -4  -1  178.86    2.65   0
  10  -4   4   -2.00    1.56   0
  10  -4   5  114.05    2.24   0
  11  -9 -13   14.60    2.57   0
  11  -7 -10   18.38    1.96   0
  11  -7  12   50.10    2.33   0
  11  -5  -4   25.00    1.78   0
  11  -5  -3    1.32    1.92   0
  11  -5   5   12.33    2.04   0
  11  -5   6   60.32    1.98   0
  12  -9 -11    2.39    2.42   0
  12  -8 -10   70.54    2.38   0
  12  -7   9   21.11    2.64   0
  12  -6  -4   72.89    2.05   0
  12  -6   5   26.18    2.30   0
  12  -6   6   29.92    2.01   0
  13  -9  -9   56.40    2.50   0
  13  -8  -7    8.75    1.93   0
  13  -8   8   20.44    2.61   0
  13  -7  -4    2.51    1.95   0
  13  -7  -3   71.96    2.42   0
  13  -7   4   25.30    2.30   0
  13  -7   5   20.41    2.11   0
  14  -9  -6    4.31    2.22   0
  14  -9  -5   25.95    2.54   0
  14  -8  -3    0.63    2.07   0
  14  -8  -2   85.52    2.53   0
  14  -8  -1    7.13    2.10   0
  14  -8   0  150.87    2.97   0
  14  -8   1    3.46    2.40   0
  14  -8   2   14.75    2.20   0
  14  -8   3    5.60    2.15   0
  14  -8   4    8.90    2.20   0
 -18  -4   2    2.93    2.65   0
 -18  -4   3    3.37    2.39   0
 -18  -4   4    0.36    2.24   0
 -18  -4   8    5.63    2.23   0
 -18  -4   9   11.94    2.41   0
 -18  -4  10    1.01    2.79   0
 -17  -5  -5   -1.36    2.77   0
 -17  -4  -2  203.29    3.43   0
 -17  -4  13    1.54    2.42   0
 -17  -3   5   45.90    2.55   0
 -17  -3   6   11.04    2.43   0
 -16  -5  -7    8.59    2.79   0
 -16  -4  -4    2.09    2.09   0
 -16  -4  15   32.02    2.58   0
 -16  -3   0    4.41    2.03   0
 -16  -3  11   75.54    2.59   0
 -15  -4  -6   47.60    2.38   0
 -15  -4  17    0.37    2.95   0
 -15  -3  -3    7.47    1.84   0
 -15  -3  14   30.52    2.54   0
 -15  -2   3   43.67    2.29   0
 -15  -2   4   36.20    2.00   0
 -15  -2   5    1.57    1.82   0
 -15  -2   6   34.10    2.09   0
 -15  -2   7   -0.65    2.09   0
 -15  -2   8   49.14    2.38   0
 -14  -5 -10   -0.09    2.58   0
 -14  -4  18   -0.37    2.74   0
 -14  -3  -5   51.26    2.34   0
 -14  -2  -1   21.06    2.18   0
 -14  -2   0  246.35    2.81   0
 -14  -2  11   -0.72    1.86   0
 -13  -5 -11    7.00    2.66   0
 -13  -4  -9    4.95    2.26   0
 -13  -4  19    0.89    2.94   0
 -13  -2  -3   20.51    1.88   0
 -13  -2  13  156.55    2.91   0
 -12  -5 -12    4.48    2.52   0
 -12  -4 -10    4.14    2.20   0
 -12  -4  20   -0.24    3.03   0
 -12  -3  -8   27.81    2.19   0
 -12  -1   1   60.58    1.97   0
 -12  -1   9   99.89    2.40   0
 -11  -4 -11   19.00    2.44   0
 -11  -2  -6  120.85    2.30   0
 -11  -1  -2   18.37    1.98   0
 -11  -1  11  240.90    2.97   0
 -10  -6 -15    8.22    3.01   0
 -10  -4 -12    1.37    2.20   0
 -10  -4  21  109.68    4.20   0
 -10  -3  19   47.19    3.08   0
 -10  -2  -7   19.16    1.73   0
 -10  -1  -3   93.64    2.10   0
  -9  -2  -8   17.10    2.05   0
  -9   0   3  145.31    2.58   0
  -9   0   4   -0.30    1.81   0
  -9   0   5    0.41    1.94   0
  -9   0   6    0.30    1.92   0
  -8  -1  14  115.82    3.03   0
  -8   0   1   -0.23    1.55   0
  -8   0   8   75.85    2.50   0
  -7  -1  -6   13.09    1.80   0
  -7   0  -1   39.75    2.28   0
  -7   0   9  117.32    2.80   0
  -6  -7 -18   61.00    4.40   0
  -6  -4 -14   29.36    2.77   0
  -6  -3  20   10.73    3.40   0
  -5  -1  -7  189.86    3.26   0
  -5   0  -2   -0.13    1.61   0
   0  -8 -19    0.31    5.03   0
   1  -3  17    2.42    3.13   0
   2  -5  20    1.93    3.43   0
   3  -1   8   87.26    2.95   0
   4  -6  20    0.17    3.03   0
   4  -3 -10    3.63    1.75   0
   4  -2  11   31.99    2.08   0
   4  -1  -1  429.86    4.54   0
   4  -1   5   38.13    1.98   0
   5  -6 -15   51.84    2.98   0
   5  -6  19   66.54    3.48   0
   5  -3  -9   37.33    2.29   0
   5  -3  13   14.46    2.16   0
   5  -2   9   72.89    2.42   0
   6  -6  18    0.41    2.70   0
   6  -4  14   32.75    2.42   0
   6  -2  -3  309.30    3.37   0
   7  -9 -17   16.30    2.91   0
   7  -8 -16   34.53    2.78   0
   7  -7  18    2.73    2.92   0
   7  -5  15    8.15    2.34   0
   7  -4  -9   52.54    2.20   0
   7  -3  -6   12.17    1.72   0
   7  -3   9  143.83    2.77   0
   8  -9 -16   67.95    2.91   0
   8  -8 -15    1.46    2.41   0
   8  -7  17   -0.98    2.69   0
   8  -5  13   45.72    2.46   0
   8  -3  -3  224.42    2.70   0
   8  -3   6   31.39    1.81   0
   9 -10 -16   11.75    3.00   0
   9  -9 -15   15.82    2.67   0
   9  -8 -14    0.44    2.30   0
   9  -6 -11   39.41    1.99   0
   9  -5  11   24.47    2.36   0
   9  -4  -5    0.33    1.64   0
   9  -4   8   13.84    1.70   0
  10  -9 -14   81.40    2.99   0
  10  -8  15    7.26    2.79   0
  10  -7 -11   30.89    2.39   0
  10  -6  -9  112.08    2.55   0
  10  -5  -6    1.34    2.00   0
  10  -4   0   27.59    1.70   0
  10  -4   1  362.54    3.08   0
  10  -4   2   18.64    1.66   0
  10  -4   3  138.64    2.23   0
  11  -8 -11   17.92    2.31   0
  11  -8  13   34.20    2.86   0
  11  -7  -9   87.11    2.43   0
  11  -7  11   13.80    2.54   0
  11  -6  -7    2.89    1.62   0
  11  -6   9   -0.50    1.89   0
  11  -5  -2   85.74    2.13   0
  11  -5  -1    4.60    1.98   0
  11  -5   3    4.62    1.95   0
  11  -5   4  127.39    2.37   0
  12 -10 -12   25.11    2.54   0
  12  -8  -9   10.24    1.98   0
  12  -8  11    4.78    2.33   0
  12  -7  -7   21.74    1.83   0
  12  -7   8   59.00    2.46   0
  12  -6  -3   38.98    1.94   0
  12  -6  -2   66.34    2.05   0
  12  -6  -1   18.08    2.06   0
  12  -6   3   40.17    2.31   0
  12  -6   4   61.79    2.10   0
  13 -10 -10    7.00    2.49   0
  13  -9  -8    5.63    2.48   0
  13  -8  -6   12.50    2.01   0
  13  -8   7   32.75    2.48   0
  13  -7  -2    1.44    1.85   0
  13  -7  -1  142.28    2.50   0
  13  -7   0    9.60    2.02   0
  13  -7   1  228.34    2.82   0
  13  -7   2   31.26    2.13   0
  13  -7   3   60.89    2.24   0
  14 -10  -7    3.03    2.52   0
  14 -10  -6  120.86    3.18   0
  14  -9  -4    4.80    2.25   0
  14  -9   5    4.43    2.32   0
  14  -9   6   30.70    2.45   0
 -18  -4   0    4.13    2.72   0
 -18  -4   1    1.83    2.25   0
 -17  -5  -6    7.68    2.69   0
 -17  -4  -3    5.13    2.56   0
 -17  -3   2   35.70    2.56   0
 -17  -3   3   15.42    2.19   0
 -17  -3   4   24.76    2.19   0
 -17  -3   7   45.69    2.34   0
 -17  -3   8    4.19    2.13   0
 -17  -3   9   48.01    2.29   0
 -16  -4  -5  111.76    2.65   0
 -16  -3  -2    0.22    2.38   0
 -16  -3  -1   40.40    2.20   0
 -16  -3  12    1.40    2.16   0
 -16  -3  13   55.58    2.75   0
 -15  -5  -9   -1.34    2.57   0
 -15  -4  -7    1.74    2.43   0
 -15  -3  -4   24.22    2.18   0
 -15  -2   1    8.67    2.14   0
 -15  -2   2   70.02    2.14   0
 -15  -2   9  119.74    2.44   0
 -15  -2  10   38.87    2.34   0
 -14  -4  -8    2.81    2.10   0
 -14  -3  16   27.34    2.78   0
 -14  -2  -2   33.46    2.17   0
 -14  -2  12  126.97    2.58   0
 -13  -6 -13   40.61    3.02   0
 -13  -3  -7   30.88    1.95   0
 -13  -3  17   40.29    2.69   0
 -13  -2  -4   32.74    2.22   0
 -13  -2  14    5.32    2.28   0
 -13  -1   2    6.91    2.02   0
 -13  -1   3  451.94    3.43   0
 -13  -1   4   23.27    1.88   0
 -13  -1   5  672.86    4.01   0
 -13  -1   6   28.13    1.92   0
 -13  -1   7  193.31    2.64   0
 -13  -1   8   21.78    2.12   0
 -12  -3  18   26.71    2.83   0
 -12  -2  -5   -0.58    1.77   0
 -12  -2  15    1.41    2.32   0
 -12  -1  -1  121.09    2.45   0
 -12  -1   0   12.75    1.66   0
 -12  -1  10   77.01    2.08   0
 -11  -5 -13   31.84    2.52   0
 -11  -2  16   26.29    2.59   0
 -11  -1  12    9.68    1.96   0
 -10  -3 -10   10.88    1.75   0
 -10  -1  -4  181.66    2.51   0
 -10  -1  13   58.61    2.41   0
  -9  -7 -17    4.23    3.51   0
  -9  -3 -11   34.82    2.26   0
  -9  -2  17    7.02    2.34   0
  -9  -1  -5  217.50    2.77   0
  -9  -1  14   51.13    2.66   0
  -9   0   1  443.39    3.65   0
  -9   0   2    0.50    1.57   0
  -9   0   7    5.90    1.65   0
  -8  -5 -15    0.13    2.68   0
  -8  -3  20    4.90    3.19   0
  -8  -2  -9  130.91    2.61   0
  -8  -1  -6   88.02    2.56   0
  -8   0   0 1000.62    5.08   0
  -8   0   9   -0.14    2.03   0
  -7  -4  22    2.86    4.00   0
  -7  -3 -12   91.40    2.92   0
  -7  -3  20   22.22    3.36   0
  -6  -6 -17  156.70    4.62   0
  -6  -4  22   -0.06    4.21   0
  -6  -2 -10  249.37    3.46   0
  -6  -1  -7   45.94    2.29   0
  -6   0  -2  634.22    4.60   0
  -6   0  10   11.75    2.06   0
  -5  -5 -16   29.67    3.23   0
  -5  -3  20   67.89    4.50   0
  -5   0  10   -0.31    1.85   0
  -4   0  -3    0.46    2.08   0
  -4   0  10  176.81    3.86   0
  -2   0   9    0.24    3.28   0
   1  -6  22   -0.46    3.98   0
   1  -4  19   13.44    3.38   0
   2  -5 -15   68.59    3.77   0
   3  -9 -19    1.58    3.85   0
   3  -6 -16    8.00    2.80   0
   3  -1  -3  856.48    7.17   0
   4  -5 -14   34.75    2.61   0
   4  -3  14  158.23    3.38   0
   4  -1   0  218.62    3.48   0
   4  -1   1  125.83    3.13   0
   4  -1   3  107.51    2.90   0
   4  -1   4   30.74    1.95   0
   5  -9 -18    0.72    3.20   0
   5  -7  20    8.76    3.32   0
   5  -2  -5   68.17    2.31   0
   6  -7  19    8.67    2.98   0
   6  -6 -14   19.41    2.30   0
   6  -5  16    7.05    2.37   0
   6  -3  11  199.59    2.90   0
   6  -2  -2 1169.13    5.90   0
   6  -2   6   50.17    2.06   0
   7  -6 -13   21.08    2.19   0
   7  -4  12   21.14    2.17   0
   7  -3  -5    4.87    1.87   0
   8  -6 -12   52.05    2.10   0
   8  -5 -10   27.24    1.81   0
   8  -4  -7    1.46    1.62   0
   8  -4  10   -0.51    1.58   0
   8  -3  -2  124.77    2.25   0
   8  -3  -1  383.23    3.46   0
   8  -3   4    9.82    2.01   0
   8  -3   5   76.26    2.03   0
   9  -8  16   -0.01    2.82   0
   9  -7 -12   36.92    2.31   0
   9  -7  15    0.92    2.16   0
   9  -6  13   48.55    2.45   0
   9  -5  -8  194.98    2.62   0
   9  -4  -4  810.24    4.39   0
   9  -4   7   48.42    1.93   0
  10  -8 -12   48.20    2.40   0
  10  -7  13    1.58    2.27   0
  10  -6  11   16.73    1.93   0
  10  -5  -5  179.58    2.64   0
  10  -5   8    0.65    1.72   0
  11 -10 -13    2.98    2.73   0
  11  -9 -12    7.16    2.22   0
  11  -6  -6   21.79    1.79   0
  11  -6   8   70.27    2.06   0
  11  -5   0  167.18    2.41   0
  11  -5   1   10.19    1.77   0
  11  -5   2   15.59    1.77   0
  12 -10 -11    9.57    2.85   0
  12  -9 -10   12.81    2.14   0
  12  -8  -8   59.10    2.47   0
  12  -8  10   30.07    2.42   0
  12  -7  -6   27.45    1.94   0
  12  -7  -5   64.87    2.41   0
  12  -7   7   29.10    2.07   0
  12  -6   0  105.71    2.20   0
  12  -6   1    1.42    1.73   0
  12  -6   2  223.93    2.73   0
  13 -10  -9    9.24    2.36   0
  13  -9  -7  114.16    2.88   0
  13  -9   8   18.81    2.79   0
  13  -8  -5    0.34    2.02   0
  13  -8  -4   27.64    2.37   0
  13  -8   5    7.99    2.39   0
  13  -8   6   16.14    2.11   0
  14 -10  -5    0.59    2.49   0
  14  -9  -3    5.88    2.21   0
  14  -9  -2    1.88    2.18   0
  14  -9  -1   13.56    2.30   0
  14  -9   0   13.21    2.31   0
  14  -9   1    5.48    2.25   0
  14  -9   2   30.32    2.38   0
  14  -9   3    4.61    2.35   0
  14  -9   4    5.99    2.40   0
 -18  -4  -1    1.98    2.36   0
 -17  -4  -4   94.12    2.97   0
 -17  -3   0    2.73    2.36   0
 -17  -3   1    8.20    2.10   0
 -17  -3  10   20.69    2.33   0
 -17  -3  11   54.95    2.86   0
 -16  -5  -8   -0.24    2.49   0
 -16  -4  -6    2.36    2.52   0
 -16  -3  -3   97.91    2.71   0
 -16  -3  14   -0.33    2.50   0
 -16  -2   4   75.88    2.54   0
 -16  -2   5   22.37    2.35   0
 -16  -2   6   51.78    2.41   0
 -16  -2   7    1.63    2.28   0
 -15  -3  -5    2.28    2.18   0
 -15  -3  15    9.24    2.28   0
 -15  -2   0   40.24    2.06   0
 -15  -2  11   31.23    2.35   0
 -14  -4  -9  139.48    3.02   0
 -14  -3  -6   10.00    1.84   0
 -14  -2  -3    1.01    2.04   0
 -14  -2  13    1.51    1.96   0
 -13  -4 -10    7.84    2.44   0
 -13  -1   1  395.00    3.22   0
 -13  -1   9  102.49    2.19   0
 -12  -6 -14    2.62    2.94   0
 -12  -4 -11  136.79    3.15   0
 -12  -3  -9   54.54    2.39   0
 -12  -2  -6  107.69    2.50   0
 -12  -1  -2   86.86    2.31   0
 -12  -1  11   34.42    1.90   0
 -11  -4  21    2.05    2.92   0
 -11  -3  19   19.95    2.85   0
 -11  -2  -7  179.68    2.57   0
 -11  -1  -3  671.76    4.04   0
 -10  -5 -14    1.61    2.51   0
 -10  -2  -8   80.33    2.26   0
 -10  -2  17   15.57    2.42   0
 -10   0   2  117.20    2.45   0
 -10   0   3    1.27    1.54   0
 -10   0   4    7.17    1.60   0
 -10   0   5    0.29    1.52   0
 -10   0   6  286.56    2.97   0
 -10   0   7   -0.31    2.03   0
  -9  -6 -16   16.11    3.22   0
  -9  -4 -13    1.27    2.31   0
  -9   0   0    0.94    1.54   0
  -9   0   8    0.48    1.62   0
  -9   0   9  145.37    2.77   0
  -8  -4  22    3.46    3.92   0
  -8   0  -1    0.15    1.65   0
  -7  -7 -18    2.77    3.69   0
  -7  -4 -14   11.80    2.44   0
  -7  -2 -10  369.42    3.88   0
  -7  -2  18   12.64    2.84   0
  -7  -1  -7   56.58    2.42   0
  -7  -1  15  189.47    3.62   0
  -7   0  -2    0.02    1.68   0
  -7   0  10   -0.29    1.61   0
  -6  -2  18    0.28    2.84   0
  -6  -1  15   90.70    3.03   0
  -6   0  -3    0.06    1.98   0
  -5  -1  15  112.75    3.54   0
  -5   0  -3    3.24    1.73   0
  -4  -3 -13  191.92    4.15   0
  -3  -3 -13   85.53    3.80   0
  -3   0  -3 2260.91   10.96   0
   0  -7 -18   37.14    5.14   0
   0  -4 -14    0.55    4.44   0
   0   0   5    0.50    5.69   0
   2  -4  18    0.76    2.99   0
   2  -3  16  122.56    3.77   0
   3  -8 -18   13.36    3.53   0
   3  -7 -17   36.47    3.43   0
   3  -5  19   11.41    3.05   0
   3  -3  15   95.16    3.22   0
   3  -2  12   66.01    2.66   0
   3  -1   7  716.78    6.25   0
   4  -5  18   25.92    3.09   0
   4  -4 -12   45.45    2.47   0
   4  -4  16   19.11    2.68   0
   4  -1   2  116.90    2.72   0
   5  -8 -17   30.24    3.12   0
   5  -7 -16    0.15    2.54   0
   5  -5 -13   38.53    2.55   0
   5  -5  17   18.46    2.46   0
   5  -4 -11    8.16    1.92   0
   5  -4  15   15.54    2.29   0
   5  -2   8  160.31    2.94   0
   6  -5 -12  107.18    2.77   0
   6  -4 -10    2.38    1.79   0
   6  -3  -7  293.63    3.36   0
   6  -2  -1  132.93    2.58   0
   6  -2   4  177.76    2.96   0
   6  -2   5    0.59    1.66   0
   7  -6  16   27.56    2.66   0
   7  -5 -11   48.74    2.23   0
   7  -5  14  166.34    3.09   0
   7  -3   8   36.32    1.96   0
   8  -7 -13   11.62    2.07   0
   8  -7  16   59.95    3.25   0
   8  -5  12    7.65    2.09   0
   8  -4   9  460.50    3.81   0
   8  -3   0  334.13    3.08   0
   8  -3   1  842.99    4.52   0
   8  -3   2    0.47    1.53   0
   8  -3   3  272.27    2.88   0
   9  -8 -13  113.47    2.81   0
   9  -6 -10  191.94    2.63   0
   9  -5  10   46.68    2.05   0
   9  -4  -3    4.58    1.51   0
   9  -4   5  107.84    2.37   0
   9  -4   6  388.33    3.25   0
  10 -10 -14   60.43    3.00   0
  10  -9 -13    2.64    2.45   0
  10  -8  14    6.93    2.66   0
  10  -7 -10   61.58    2.48   0
  10  -6  -8  126.09    2.31   0
  10  -6  10  103.53    2.56   0
  10  -5  -4   16.70    1.89   0
  10  -5   6    5.27    1.99   0
  10  -5   7   53.15    2.03   0
  11  -9 -11   17.25    2.39   0
  11  -8 -10   18.31    2.06   0
  11  -8  12    0.37    2.22   0
  11  -7  -8    1.34    1.63   0
  11  -7  10   79.24    2.46   0
  11  -6  -5    0.69    1.67   0
  11  -6   6   37.65    2.22   0
  11  -6   7   -0.67    1.72   0
  12  -9  -9   13.51    2.50   0
  12  -8  -7    9.80    2.20   0
  12  -8   9   21.23    2.27   0
  12  -7  -4    0.43    1.79   0
  12  -7   5   14.59    2.21   0
  13 -10  -8   12.94    2.34   0
  13  -9  -6    2.03    2.00   0
  13  -9   7   53.08    2.79   0
  13  -8  -3   17.19    2.05   0
  13  -8  -2   40.12    2.14   0
  13  -8  -1    0.69    2.29   0
  13  -8   2   16.37    2.35   0
  13  -8   3   31.05    2.46   0
  13  -8   4   -0.38    2.11   0
  14 -10  -4   65.47    2.57   0
  14 -10  -3   -0.91    2.42   0
  14 -10  -2   78.49    2.97   0
 -18  -4  -2    0.25    2.27   0
 -18  -3   3   35.50    2.73   0
 -18  -3   4   19.04    2.36   0
 -18  -3   5   90.70    2.78   0
 -18  -3   6    1.67    2.34   0
 -18  -3   7   89.30    2.61   0
 -18  -3   8    4.88    2.23   0
 -18  -3   9   39.02    2.77   0
 -17  -4  -5    3.60    2.68   0
 -17  -3  12   21.90    2.44   0
 -16  -3  -4   25.74    2.38   0
 -16  -2   1    3.51    2.26   0
 -16  -2   2  148.49    2.60   0
 -16  -2   3    1.85    1.92   0
 -16  -2   8   71.25    2.29   0
 -16  -2   9   25.98    2.07   0
 -16  -2  10   56.57    2.58   0
 -15  -5 -10   52.51    2.98   0
 -15  -4  -8    6.97    2.15   0
 -15  -3  16   26.19    2.73   0
 -15  -2  -2    3.41    2.22   0
 -15  -2  -1    0.32    1.81   0
 -15  -2  12   58.95    2.37   0
 -14  -5 -11   44.95    2.69   0
 -14  -3  -7   20.07    2.30   0
 -14  -3  17   34.10    2.76   0
 -14  -2  -4  139.12    2.69   0
 -14  -2  14   65.12    2.70   0
 -14  -1   2   18.27    2.02   0
 -14  -1   3   13.16    1.79   0
 -14  -1   4    0.83    1.73   0
 -14  -1   5   90.48    2.23   0
 -14  -1   6    1.35    1.69   0
 -14  -1   7   54.50    1.99   0
 -14  -1   8   44.91    2.36   0
 -13  -5 -12   16.28    2.27   0
 -13  -3  -8   68.56    2.21   0
 -13  -3  18   52.89    2.92   0
 -13  -2  -5   22.96    1.85   0
 -13  -2  15   92.57    2.59   0
 -13  -1  -1  289.44    3.21   0
 -13  -1   0   18.99    1.81   0
 -13  -1  10    9.02    1.72   0
 -13  -1  11  249.39    3.16   0
 -12  -5 -13    6.29    2.73   0
 -12  -3  19   12.39    2.81   0
 -12  -2  16   45.30    2.64   0
 -12  -1  -3  178.58    2.73   0
 -12  -1  12   99.97    2.39   0
 -11  -6 -15   25.69    3.14   0
 -11  -4 -12    0.57    2.27   0
 -11  -2  17  130.43    3.12   0
 -11  -1  -4   66.17    1.97   0
 -11  -1  13   99.70    2.31   0
 -11   0   4    0.88    1.81   0
 -11   0   5    0.29    1.88   0
 -10  -3 -11  226.80    3.21   0
 -10  -1  -5  132.08    2.38   0
 -10  -1  14  207.21    3.22   0
 -10   0   1   -0.56    1.54   0
 -10   0   8  549.65    3.93   0
  -9  -5 -15   17.79    2.72   0
  -9  -4  22   -0.08    3.42   0
  -9  -3  20   69.79    3.36   0
  -9  -2  -9  242.32    2.92   0
  -9  -1  -6    3.60    1.67   0
  -9   0  -1   98.39    2.14   0
  -8  -3 -12   26.27    2.26   0
  -8  -2  18   29.94    2.86   0
  -8  -1  15   93.68    2.72   0
  -8   0  -2 1852.76    6.79   0
  -8   0  10  442.20    3.87   0
  -7  -6 -17   38.33    3.48   0
  -7   0  -3   19.68    2.15   0
  -7   0  11  568.85    4.65   0
  -6  -5 -16    7.50    2.78   0
  -6   0  11   -0.55    1.81   0
  -5  -3 -13   12.15    2.41   0
  -5  -2  18   44.66    3.60   0
  -5   0  11   71.58    2.64   0
  -4  -1  -8 1094.51    7.43   0
  -3   0  10    0.11    2.54   0
  -2  -3 -13    6.15    3.44   0
  -1  -4  20   22.36    4.54   0
   0  -5  21    4.00    4.09   0
   2  -6  21   67.64    4.20   0
   2  -2  13    2.64    2.29   0
   2  -1   9  105.40    3.45   0
   3  -4  17    7.78    2.75   0
   4  -2  -6  930.72    6.53   0
   4  -2  10   11.41    1.91   0
   5  -3  -8   57.76    2.46   0
   5  -3  12   79.18    2.61   0
   5  -2  -4  184.45    2.94   0
   6  -9 -17    0.93    2.95   0
   6  -8 -16    0.77    2.77   0
   6  -7 -15   94.99    2.94   0
   6  -6  17  165.54    3.55   0
   6  -4  13   60.17    2.54   0
   6  -3  10   15.44    1.98   0
   6  -2   0 1342.00    6.17   0
   6  -2   1   20.79    1.82   0
   6  -2   2  252.46    3.09   0
   6  -2   3   98.59    2.30   0
   7 -10 -17   97.11    3.67   0
   7  -9 -16    4.71    2.88   0
   7  -8 -15   81.82    3.09   0
   7  -7 -14    8.76    2.22   0
   7  -7  17    1.29    2.48   0
   7  -4  -8  312.31    3.28   0
   7  -4  11    4.08    1.98   0
   7  -3  -4  122.92    2.32   0
   7  -3   7  121.57    2.59   0
   8 -10 -16   46.94    3.23   0
   8  -9 -15   14.41    2.76   0
   8  -8 -14   14.16    2.41   0
   8  -8  17    9.50    3.04   0
   8  -6 -11  110.36    2.61   0
   8  -6  14   29.52    2.40   0
   8  -5  -9  723.52    4.50   0
   8  -4  -6   -0.08    1.58   0
   9 -10 -15   64.73    3.09   0
   9  -9 -14   11.37    2.40   0
   9  -7  14   41.11    2.42   0
   9  -6  12  114.13    2.53   0
   9  -5  -7    2.38    1.61   0
   9  -5   9    0.12    1.99   0
   9  -4  -2  298.37    2.88   0
   9  -4  -1  102.88    2.09   0
   9  -4   3   21.59    1.98   0
   9  -4   4  158.30    2.37   0
  10  -8 -11   35.32    2.30   0
  10  -6  -7   19.07    2.07   0
  10  -6   9    1.52    2.05   0
  10  -5  -3  150.42    2.31   0
  10  -5   5  592.14    3.88   0
  11 -10 -12    0.94    2.31   0
  11  -8  -9   37.41    2.32   0
  11  -8  11   51.59    2.44   0
  11  -7  -7  185.95    2.54   0
  11  -7   9   52.09    2.25   0
  11  -6  -4   37.34    1.93   0
  11  -6  -3   21.73    1.77   0
  11  -6   5   29.84    1.81   0
  12 -10 -10   82.29    2.69   0
  12  -9  -8   -0.37    2.34   0
  12  -9  10   42.22    2.56   0
  12  -8  -6   52.22    2.32   0
  12  -8   8   62.23    2.37   0
  12  -7  -3   51.71    2.04   0
  12  -7  -2   23.03    1.92   0
  12  -7  -1   18.04    2.13   0
  12  -7   2   27.28    2.18   0
  12  -7   3   33.50    2.23   0
  12  -7   4  184.55    2.77   0
  13 -10  -7   10.29    2.42   0
  13  -9  -5  218.34    2.96   0
  13  -9  -4    1.66    2.39   0
  13  -9   5    7.53    2.58   0
  13  -9   6   16.51    2.25   0
  13  -8   0   40.15    2.13   0
  13  -8   1    6.68    1.99   0
  14 -10  -1   10.05    2.40   0
  14 -10   0  107.63    2.99   0
  14 -10   1    0.18    2.43   0
 -18  -4  -3   24.62    2.39   0
 -18  -3   1   93.90    2.70   0
 -18  -3   2    7.87    2.29   0
 -18  -3  10    0.07    2.43   0
 -18  -3  11   82.68    3.07   0
 -17  -3  -2   40.51    2.37   0
 -17  -3  13    2.27    2.35   0
 -17  -3  14    8.27    2.83   0
 -17  -2   4   29.31    2.46   0
 -17  -2   5    0.27    2.34   0
 -17  -2   6    8.68    2.47   0
 -17  -2   7   19.57    2.45   0
 -16  -4  -7   55.63    2.60   0
 -16  -3  15   56.61    2.71   0
 -16  -2   0  109.65    2.45   0
 -16  -2  11   34.13    2.61   0
 -15  -3  -6  102.01    2.49   0
 -15  -3  17    1.53    2.75   0
 -15  -2  -3    9.44    2.18   0
 -15  -2  13   20.66    2.13   0
 -14  -4 -10    3.02    2.53   0
 -14  -3  18    0.15    2.65   0
 -14  -2  15    3.52    2.36   0
 -14  -1   1  124.92    2.33   0
 -14  -1   9    7.73    1.78   0
 -14  -1  10    5.18    1.95   0
 -13  -4 -11    1.89    2.48   0
 -13  -2  -6  182.87    2.81   0
 -13  -2  16   24.30    2.47   0
 -13  -1  -2   60.28    2.28   0
 -13  -1  12   15.27    2.16   0
 -12  -2  -7   11.94    1.75   0
 -12  -1  13    0.42    2.19   0
 -11  -5 -14   22.48    2.79   0
 -11  -2  -8   57.94    1.96   0
 -11  -1  -5  203.37    2.82   0
 -11  -1  14   12.34    2.13   0
 -11   0   1  180.92    2.67   0
 -11   0   2   -0.16    1.57   0
 -11   0   3   25.52    1.71   0
 -11   0   6   -0.09    1.57   0
 -11   0   7   32.60    1.81   0
 -11   0   8    0.46    1.92   0
 -10  -6 -16    4.78    3.31   0
 -10  -4 -13  261.61    3.75   0
 -10  -3  20   24.12    3.05   0
 -10  -2  -9   20.11    2.04   0
 -10   0   0  254.67    2.79   0
 -10   0   9    1.37    1.62   0
  -9  -2  18   10.86    2.67   0
  -9  -1  15   25.08    2.24   0
  -9   0  -2   -0.07    1.83   0
  -9   0  10   -0.27    1.60   0
  -8  -7 -18    8.82    3.80   0
  -8  -4 -14    1.09    2.33   0
  -8  -2 -10   30.00    2.25   0
  -8  -1  -7    3.71    1.69   0
  -8   0  -3   -1.08    1.88   0
  -8   0  11    0.13    1.87   0
  -7  -5 -16  209.71    4.55   0
  -6  -3 -13   17.52    2.39   0
  -6  -1  -8  231.87    3.37   0
  -5  -2 -11    1.03    2.04   0
  -5  -1  -8   65.10    2.47   0
  -5   0  -4   -0.74    1.98   0
  -4  -4 -15  172.10    4.57   0
  -4  -2 -11   30.83    2.36   0
  -4  -1  15   13.71    2.87   0
  -4   0  -4  306.57    4.10   0
  -3  -4 -15    1.83    3.25   0
  -3  -2 -11    1.50    2.37   0
  -3  -1  -8   85.83    3.33   0
  -2  -5  22    0.55    4.87   0
  -2   0  -3    0.39    2.62   0
  -1   0  -2    0.02    3.41   0
   0  -2  15  153.87    5.27   0
   1  -2  14   66.49    3.55   0
   2  -9 -19    0.13    4.15   0
   2  -3 -11  156.42    4.23   0
   3  -6  20    1.70    2.92   0
   3  -1  -2 1489.20    8.97   0
   3  -1   6    6.46    2.14   0
   4  -6 -15   79.69    3.13   0
   4  -6  19  137.34    3.82   0
   5  -6  18    5.39    2.63   0
   5  -2   7  155.06    3.01   0
   6  -7  18   67.95    3.20   0
   6  -5  15   15.67    2.34   0
   6  -3  -6   73.75    2.20   0
   7  -6 -12   49.33    2.38   0
   7  -6  15   44.41    2.60   0
   7  -5 -10  400.19    3.78   0
   7  -5  13    2.89    1.97   0
   7  -3  -3    8.80    1.65   0
   7  -3   6   49.01    2.20   0
   8  -7  15    2.13    2.42   0
   8  -5  11    0.95    2.09   0
   8  -4  -5   -0.55    1.58   0
   8  -4   8   12.18    1.62   0
   9  -8  15   95.71    2.99   0
   9  -7 -11  328.78    3.44   0
   9  -7  13   10.90    2.33   0
   9  -6  -9   60.59    1.95   0
   9  -6  11   35.97    2.29   0
   9  -5  -6   66.07    2.00   0
   9  -5   8  276.76    3.07   0
   9  -4   0  789.09    4.22   0
   9  -4   1    0.63    1.50   0
   9  -4   2  215.89    2.59   0
  10 -10 -13   20.52    2.84   0
  10  -9 -12   10.65    2.40   0
  10  -8  13    9.51    2.45   0
  10  -7  -9   82.65    2.21   0
  10  -7  11    1.26    2.03   0
  10  -6  -6  168.41    2.73   0
  10  -6   8   37.59    2.16   0
  10  -5  -2   20.12    1.71   0
  10  -5  -1  634.79    3.82   0
  10  -5   0   17.46    1.79   0
  10  -5   1  360.44    3.24   0
  10  -5   2    1.27    1.87   0
  10  -5   3  237.79    2.67   0
  10  -5   4   15.27    1.69   0
  11 -10 -11   44.54    2.78   0
  11  -9 -10    1.14    2.26   0
  11  -9  12   10.17    2.51   0
  11  -8  -8   49.66    2.31   0
  11  -8  10   -0.83    2.51   0
  11  -7  -6   11.78    1.80   0
  11  -7   8   37.14    2.03   0
  11  -6  -2   79.45    2.09   0
  11  -6  -1   12.23    1.77   0
  11  -6   0   15.05    1.74   0
  11  -6   1   44.80    1.94   0
  11  -6   2   59.79    1.97   0
  11  -6   3   21.30    1.81   0
  11  -6   4  182.33    2.55   0
  12 -10  -9    1.14    2.25   0
  12  -9  -7   18.89    2.33   0
  12  -9   9   -1.05    2.36   0
  12  -8  -5    3.10    1.88   0
  12  -8   6   15.25    2.36   0
  12  -8   7   18.26    2.06   0
  12  -7   0    8.64    1.84   0
  12  -7   1   37.52    1.99   0
  13 -10  -6   39.95    2.44   0
  13 -10  -5   -1.15    2.44   0
  13 -10   6    4.83    2.65   0
  13  -9  -3   37.40    2.22   0
  13  -9  -2   -0.34    2.03   0
  13  -9  -1   66.63    2.63   0
  13  -9   0    6.21    2.39   0
  13  -9   1  126.08    2.88   0
  13  -9   2   -1.78    2.41   0
  13  -9   3   19.14    2.29   0
  13  -9   4    3.95    2.11   0
 -19  -3   3   26.26    2.91   0
 -19  -3   4   10.85    2.83   0
 -19  -3   5   19.98    2.56   0
 -19  -3   6    8.80    2.53   0
 -18  -3  -1   95.77    3.08   0
 -18  -3   0    8.18    2.45   0
 -17  -4  -6   79.12    2.75   0
 -17  -3  -3   31.83    2.31   0
 -17  -2   2    7.17    2.09   0
 -17  -2   3   25.43    2.22   0
 -17  -2   8   27.57    2.22   0
 -17  -2   9    8.62    2.05   0
 -17  -2  10   80.06    2.78   0
 -16  -4  -8    1.18    2.76   0
 -16  -3  -5   31.27    2.23   0
 -16  -2  -1    6.62    2.05   0
 -16  -2  12   27.10    2.35   0
 -15  -5 -11    2.87    2.91   0
 -15  -4  -9    5.70    2.19   0
 -15  -3  -7    1.99    2.52   0
 -15  -2  -4   66.15    2.46   0
 -15  -2  14   55.74    2.62   0
 -15  -1   2    3.87    2.14   0
 -15  -1   3  122.79    2.38   0
 -15  -1   4    1.09    1.83   0
 -15  -1   5  130.17    2.41   0
 -15  -1   6   18.79    1.92   0
 -15  -1   7  147.34    2.52   0
 -15  -1   8   61.20    2.43   0
 -14  -5 -12    3.23    2.99   0
 -14  -3  -8   12.71    2.06   0
 -14  -2  -5   17.18    1.87   0
 -14  -1  -1  137.39    2.65   0
 -14  -1   0   32.93    1.95   0
 -14  -1  11   17.53    2.18   0
 -13  -5 -13    3.55    2.88   0
 -13  -3  -9   12.41    1.98   0
 -13  -3  19    6.43    2.89   0
 -13  -1  -3  102.79    2.60   0
 -12  -4 -12    0.45    2.32   0
 -12  -3 -10   85.36    2.42   0
 -12  -2  17   33.11    2.66   0
 -12  -1  -4  218.00    2.69   0
 -12   0   3   -0.94    1.59   0
 -12   0   4  337.39    2.99   0
 -12   0   5    2.00    1.60   0
 -12   0   6  318.60    2.97   0
 -12   0   7   -0.11    2.03   0
 -11  -3 -11   54.89    2.65   0
 -11  -3  20   84.44    3.50   0
 -11   0   0    0.27    1.56   0
 -11   0   9   77.12    2.07   0
 -10  -5 -15   16.02    2.91   0
 -10  -2  18   55.39    2.71   0
 -10  -1  -6  403.11    3.43   0
 -10  -1  15   12.06    2.23   0
 -10   0  -1   -0.27    1.51   0
 -10   0  10  241.45    2.84   0
  -9  -4 -14    0.64    2.46   0
  -9  -3 -12  121.85    2.89   0
  -9  -2 -10  152.46    2.93   0
  -9  -1  -7  222.66    3.05   0
  -9   0  11  144.32    2.71   0
  -8  -6 -17   31.81    3.45   0
  -7  -3 -13   42.58    2.65   0
  -7  -1  -8   24.89    2.11   0
  -7   0  -4   -0.10    2.00   0
  -6  -2 -11  157.32    3.26   0
  -6   0  -4 1932.05    7.66   0
  -5  -4 -15   15.67    2.81   0
  -4  -2  18   86.02    5.63   0
  -4   0  11   -0.56    2.10   0
   1  -2  -9   83.78    4.81   0
   2  -6 -16   51.06    3.50   0
   2  -4 -13    5.10    2.54   0
   2  -1  -4 1869.10   12.36   0
   3  -7  21    0.28    3.32   0
   3  -5 -14   48.88    2.80   0
   3  -3 -10  275.08    4.33   0
   3  -2  -7    0.76    2.05   0
   4  -9 -18   93.68    3.94   0
   4  -7 -16   27.39    2.89   0
   4  -7  20   64.90    3.81   0
   4  -3  -9  146.59    3.09   0
   4  -3  13  192.20    3.39   0
   5 -10 -18    4.71    3.55   0
   5  -7  19    1.14    3.07   0
   5  -6 -14    0.67    2.24   0
   5  -5  16   29.39    2.53   0
   5  -4  14    1.98    2.01   0
   5  -3  11  269.37    3.40   0
   5  -2  -3  152.45    2.73   0
   6  -6 -13   19.89    2.09   0
   6  -4  -9  109.08    2.37   0
   6  -4  12   19.41    2.12   0
   6  -3   9  546.23    4.17   0
   7  -4  -7   43.57    2.19   0
   7  -4  10   38.67    2.14   0
   7  -3  -2   74.36    2.08   0
   7  -3   5  305.52    3.15   0
   8  -8  16   17.01    2.94   0
   8  -7 -12   66.20    2.41   0
   8  -5  -8   58.72    1.99   0
   8  -4  -4   10.72    1.96   0
   8  -4   7  207.47    2.64   0
   9 -10 -14    8.14    2.85   0
   9  -9 -13   52.94    2.76   0
   9  -8 -12   -0.58    2.17   0
   9  -6  -8   89.15    2.29   0
   9  -5  -5   27.91    1.73   0
   9  -5   7    1.96    1.89   0
  10  -8 -10   15.19    2.24   0
  10  -7  -8  280.61    3.17   0
  10  -7  10   24.18    2.37   0
  10  -6  -5    9.57    2.05   0
  10  -6   7   21.36    2.21   0
  11  -9  -9  102.27    2.79   0
  11  -9  11   17.90    2.64   0
  11  -8   9   41.57    2.73   0
  11  -7  -5   28.19    1.86   0
  11  -7   6   88.85    2.57   0
  11  -7   7   43.93    2.06   0
  12 -11  -9   38.54    2.86   0
  12 -10  -8  138.35    3.10   0
  12  -9  -6   14.53    2.28   0
  12  -9   8   24.02    2.31   0
  12  -8  -4   57.58    2.19   0
  12  -8  -3   -1.10    1.82   0
  12  -8   4   30.46    2.32   0
  12  -8   5    7.93    1.98   0
  13 -10  -4   51.29    2.44   0
  13 -10  -3   15.97    2.62   0
  13 -10   4    7.40    2.68   0
  13 -10   5    8.67    2.33   0
 -19  -3   1   30.21    2.96   0
 -19  -3   2    5.77    2.53   0
 -18  -3  -2   26.28    2.37   0
 -18  -2   5    2.27    2.56   0
 -18  -2   6  118.67    3.05   0
 -17  -4  -7    3.61    2.41   0
 -17  -3  -4   68.96    2.47   0
 -17  -2   0   35.19    2.23   0
 -17  -2   1    9.04    2.06   0
 -17  -2  11   28.58    2.65   0
 -16  -3  -6   17.57    2.27   0
 -16  -2  -3   53.46    2.64   0
 -16  -2  -2  126.54    2.56   0
 -16  -2  13    2.61    2.14   0
 -15  -2  15   28.71    2.80   0
 -15  -1   0   13.97    2.15   0
 -15  -1   1  325.87    3.14   0
 -15  -1   9   79.73    2.23   0
 -15  -1  10   63.22    2.46   0
 -14  -2  16    3.86    2.66   0
 -14  -1  -2   58.23    2.08   0
 -14  -1  12   20.04    2.26   0
 -13  -1  13   17.50    1.97   0
 -13   0   5    0.38    2.01   0
 -12  -5 -14    1.50    2.85   0
 -12  -3  20    1.02    3.14   0
 -12  -2  -8  156.54    2.61   0
 -12  -1  -5   60.57    2.23   0
 -12  -1  14   39.09    2.13   0
 -12   0   1   -0.24    1.58   0
 -12   0   2  140.31    2.30   0
 -12   0   8  193.00    2.59   0
 -12   0   9    0.22    1.96   0
 -11  -6 -16   35.33    3.46   0
 -11  -4 -13    3.36    2.41   0
 -11  -2  -9   60.66    2.44   0
 -11  -2  18    4.92    2.51   0
 -11  -1  -6    3.69    1.86   0
 -11  -1  15   40.55    2.37   0
 -11   0  -1   34.63    1.74   0
 -11   0  10   -1.05    1.58   0
 -10  -3 -12   44.14    2.34   0
 -10  -1  -7    3.03    1.87   0
 -10   0  -2  159.11    2.34   0
 -10   0  11    0.37    1.84   0
  -9  -1  16   20.99    2.59   0
  -9   0  -3   33.09    1.80   0
  -9   0  12    0.10    1.97   0
  -8  -5 -16   43.25    3.29   0
  -8  -1  -8  243.14    3.21   0
  -8  -1  16   38.84    2.63   0
  -8   0  -4  381.14    3.49   0
  -8   0  12  169.25    2.96   0
  -7  -2 -11  191.74    3.28   0
  -7  -1  16   22.60    2.62   0
  -7   0  12    0.52    1.83   0
  -6  -4 -15   38.61    2.99   0
  -6  -1  16  394.72    5.30   0
  -6   0  12   52.43    2.30   0
  -3   0  -4   -0.07    1.65   0
  -2  -1  -8    0.45    2.76   0
  -1  -3  18   39.04    4.42   0
   1  -5  20   28.84    3.43   0
   2  -2  -8  234.82    5.15   0
   3  -3  14  242.98    3.94   0
   3  -2  11    1.31    1.92   0
   3  -1  -1  704.57    6.32   0
   3  -1   5  583.05    5.66   0
   4  -8 -17    1.73    2.90   0
   4  -5  17   22.61    2.72   0
   4  -4  15  171.93    3.48   0
   4  -2  -5  390.18    4.43   0
   4  -2   9  359.86    4.13   0
   5  -9 -17   19.11    2.94   0
   5  -7 -15    4.54    2.49   0
   5  -5 -12   83.93    2.81   0
   5  -4 -10  282.18    3.56   0
   5  -3  -7   15.45    2.03   0
   5  -2  -2  179.04    2.82   0
   5  -2   6  644.24    4.69   0
   6 -10 -17    5.42    3.17   0
   6  -6  16   21.40    2.57   0
   6  -5 -11  126.56    2.77   0
   6  -5  14    2.33    1.97   0
   6  -3  -5  641.31    4.55   0
   6  -3   8    5.29    2.09   0
   7 -10 -16    1.25    2.75   0
   7  -7 -13   95.16    2.66   0
   7  -7  16   29.97    2.69   0
   7  -3  -1   49.00    1.88   0
   7  -3   0   56.35    1.92   0
   7  -3   1   75.77    2.31   0
   7  -3   2    0.63    1.90   0
   7  -3   3  192.41    2.63   0
   7  -3   4  159.61    2.49   0
   8 -10 -15    6.51    2.85   0
   8  -9 -14   55.79    2.71   0
   8  -8 -13   15.27    2.39   0
   8  -7  14   90.41    2.81   0
   8  -6 -10  317.83    3.21   0
   8  -5  10   58.84    1.92   0
   8  -4  -3  221.53    2.67   0
   8  -4   6    4.77    1.60   0
   9  -8  14   -0.34    2.26   0
   9  -7 -10    0.80    1.83   0
   9  -7  12   18.16    2.44   0
   9  -6  10   49.16    2.02   0
   9  -5  -4    3.16    1.54   0
   9  -5   6   63.90    2.29   0
  10 -10 -12   81.61    2.90   0
  10  -9 -11   19.02    2.01   0
  10  -9  13    7.26    2.36   0
  10  -7   9    1.97    2.10   0
  10  -6  -4   34.57    1.79   0
  10  -6   6  247.83    2.81   0
  11 -11 -11   10.64    2.50   0
  11 -10 -10   11.48    2.18   0
  11  -9  10    7.69    2.76   0
  11  -8  -7    3.95    1.76   0
  11  -8   8   -0.55    2.14   0
  11  -7  -4   47.69    1.90   0
  11  -7  -3  207.73    2.81   0
  11  -7   4   66.66    2.38   0
  11  -7   5  150.33    2.56   0
  12 -11  -8    3.02    2.61   0
  12 -10  -7    3.24    2.19   0
  12 -10   8   51.66    2.98   0
  12  -9  -5   12.04    2.05   0
  12  -9   6   12.81    2.41   0
  12  -9   7    6.54    2.14   0
  12  -8  -2    5.91    1.85   0
  12  -8  -1    5.59    1.83   0
  12  -8   0    8.23    1.97   0
  12  -8   1    2.18    1.88   0
  12  -8   2   37.86    2.05   0
  12  -8   3   -0.09    1.94   0
  13 -11  -5   38.97    2.49   0
  13 -11  -4    1.49    2.29   0
  13 -10  -2   21.01    2.38   0
  13 -10  -1    0.89    2.25   0
  13 -10   0   13.75    2.30   0
  13 -10   1   16.35    2.40   0
  13 -10   2    8.80    2.32   0
  13 -10   3   82.10    2.71   0
 -19  -3   0   15.24    2.63   0
 -18  -3  -3   29.84    2.37   0
 -18  -2   2   39.35    2.42   0
 -18  -2   3    1.13    2.21   0
 -18  -2   7    2.26    2.20   0
 -18  -2   8   38.15    2.41   0
 -18  -2   9    0.96    2.23   0
 -18  -2  10    9.75    2.66   0
 -17  -3  -5    0.01    2.21   0
 -17  -2  -1   -0.19    2.17   0
 -17  -2  12   38.10    2.49   0
 -16  -4  -9  103.77    3.06   0
 -16  -3  -7    2.96    2.57   0
 -16  -2  14   37.17    2.46   0
 -16  -1   2   50.54    2.45   0
 -16  -1   3   42.19    2.08   0
 -16  -1   4   -0.13    1.96   0
 -16  -1   5    5.02    1.97   0
 -16  -1   6    0.95    1.86   0
 -16  -1   7   -0.38    1.90   0
 -16  -1   8    9.72    1.99   0
 -16  -1   9   12.23    2.25   0
 -15  -4 -10   50.64    2.65   0
 -15  -3  -8   38.57    2.28   0
 -15  -2  -5   59.78    2.22   0
 -15  -1  -1   37.97    2.02   0
 -15  -1  11   40.04    2.12   0
 -14  -4 -11   54.91    2.58   0
 -14  -3  -9    0.82    2.02   0
 -14  -1  -3  102.33    2.21   0
 -14  -1  13    0.87    2.28   0
 -13  -4 -12   17.04    2.56   0
 -13  -3 -10   30.85    2.09   0
 -13  -1  -4   39.30    1.91   0
 -13  -1  14   -0.19    2.20   0
 -13   0   2   -0.57    1.67   0
 -13   0   3   41.54    1.92   0
 -13   0   4   -0.09    1.73   0
 -13   0   6   -0.82    1.77   0
 -13   0   7    7.61    1.75   0
 -13   0   8   -1.88    1.98   0
 -12  -3 -11    0.78    2.37   0
 -12  -2  18    3.31    2.69   0
 -12  -1  15    4.16    2.32   0
 -12   0  -1    0.79    1.90   0
 -12   0   0   48.09    1.84   0
 -12   0  10  454.21    3.69   0
 -11  -5 -15   23.98    3.01   0
 -11   0  -2    0.87    1.53   0
 -11   0  11   73.62    2.27   0
 -10  -4 -14   -0.32    2.42   0
 -10  -2 -10   83.77    2.45   0
 -10  -1  16   44.31    2.56   0
 -10   0  -3   -0.29    1.54   0
 -10   0  12  429.56    4.02   0
  -9  -6 -17    8.75    3.26   0
  -9  -3  21    0.71    3.38   0
  -9  -2  19  109.94    3.84   0
  -9  -1  -8  124.12    2.58   0
  -9   0  -4   -1.62    1.60   0
  -8  -3 -13  117.40    2.99   0
  -8  -3  21    0.18    3.39   0
  -8  -2 -11   41.86    2.35   0
  -8  -2  19   33.90    3.21   0
  -7  -4 -15   34.67    2.94   0
  -7  -3  21    2.02    3.68   0
  -7   0  -5    2.04    2.01   0
  -6   0  -5    0.38    1.61   0
  -5   0  -5  355.81    3.81   0
  -5   0  12    0.15    1.95   0
  -2  -2 -11  232.26    5.69   0
  -1  -8 -19   92.48    6.57   0
   0  -6  22    4.31    4.10   0
   0  -3 -12  254.91    8.75   0
   1  -5 -15    1.48    3.20   0
   1  -1  10    5.54    2.61   0
   2  -8 -18    0.11    3.39   0
   2  -7 -17    0.47    3.07   0
   2  -5  19   34.67    3.24   0
   2  -1   8    1.08    2.50   0
   3  -5  18   35.27    3.04   0
   3  -4 -12  496.68    5.49   0
   3  -1   0  462.38    5.40   0
   3  -1   4  142.11    3.29   0
   4  -5 -13    5.20    2.15   0
   4  -4 -11   93.66    2.81   0
   5  -8 -16   16.86    2.70   0
   5  -6  17   25.27    2.80   0
   5  -2  -1  144.07    2.92   0
   5  -2   5  372.14    3.69   0
   6  -9 -16   74.42    3.10   0
   6  -8 -15    0.88    2.48   0
   6  -7 -14   63.24    2.68   0
   6  -7  17    1.41    2.62   0
   6  -4  -8    3.10    2.01   0
   7  -9 -15   67.30    2.96   0
   7  -8 -14    8.46    2.41   0
   7  -6 -11  164.27    2.96   0
   7  -6  14   65.64    2.55   0
   7  -5  -9   30.57    2.06   0
   7  -5  12  170.14    2.67   0
   7  -4  -6  442.36    3.67   0
   7  -4   9    3.78    1.59   0
   8  -8  15   13.52    2.74   0
   8  -7 -11   98.30    2.51   0
   8  -6  12    0.11    1.90   0
   8  -5  -7  120.58    2.29   0
   8  -5   9   13.44    1.93   0
   8  -4  -2   -0.09    1.48   0
   8  -4  -1    4.76    1.82   0
   8  -4   4   -0.30    1.56   0
   8  -4   5  157.15    2.40   0
   9 -10 -13   69.44    2.86   0
   9  -9 -12    4.03    2.30   0
   9  -8 -11    9.18    2.18   0
   9  -8  13  147.76    3.32   0
   9  -7  -9  194.66    2.86   0
   9  -6  -7   48.87    1.87   0
   9  -6   9   54.70    2.23   0
   9  -5  -3    1.86    1.51   0
   9  -5   5  132.65    2.24   0
  10 -11 -12    2.65    2.73   0
  10  -9 -10   38.84    2.43   0
  10  -9  12   44.21    3.04   0
  10  -8  -9    2.41    1.78   0
  10  -8  11   10.38    2.09   0
  10  -7  -7  184.81    2.52   0
  10  -7   8   29.84    2.10   0
  10  -6  -3   31.91    1.84   0
  10  -6  -2   84.71    2.31   0
  10  -6   4  210.38    2.84   0
  10  -6   5   22.84    1.86   0
  11 -11 -10    6.19    2.67   0
  11 -10  -9   99.16    3.02   0
  11  -9  -8    7.53    2.01   0
  11  -9   9   68.25    2.94   0
  11  -8  -6   22.51    1.87   0
  11  -8  -5    4.37    2.11   0
  11  -8   7   20.37    2.01   0
  11  -7  -2    2.96    1.78   0
  11  -7  -1  223.83    2.68   0
  11  -7   0    5.75    1.73   0
  11  -7   1  152.88    2.41   0
  11  -7   2   -0.64    1.78   0
  11  -7   3  308.93    3.02   0
  12 -11  -7   20.12    2.71   0
  12 -10  -6  168.07    2.78   0
  12 -10   7   11.42    2.27   0
  12  -9  -4    0.15    2.03   0
  12  -9  -3    5.58    1.98   0
  12  -9   4   47.22    2.57   0
  12  -9   5    0.23    2.14   0
  13 -11  -3    2.08    2.49   0
  13 -11  -2   -0.13    2.43   0
  13 -11  -1    7.11    2.48   0
  13 -11   0    7.97    2.77   0
  13 -11   1   28.06    2.61   0
 -18  -3  -4   13.83    2.42   0
 -18  -2   1    0.09    2.29   0
 -18  -2  11    3.04    2.33   0
 -17  -3  -6    5.91    2.67   0
 -17  -2  -3   56.39    2.67   0
 -17  -2  -2   76.47    2.50   0
 -17  -2  13   11.35    2.37   0
 -16  -2  -4   70.98    2.31   0
 -16  -2  15   30.55    2.77   0
 -16  -1   0   12.60    2.27   0
 -16  -1   1   22.05    2.03   0
 -16  -1  10  128.32    2.60   0
 -15  -2  -6   17.70    2.07   0
 -15  -2  16    7.67    2.30   0
 -15  -1  -2    0.89    1.82   0
 -15  -1  12    3.85    2.05   0
 -14  -2  -7   51.58    2.22   0
 -14  -2  17    1.17    2.60   0
 -14  -1  -4   38.70    2.29   0
 -14  -1  14  117.14    2.85   0
 -14   0   3   -0.15    1.93   0
 -14   0   4  152.46    2.47   0
 -14   0   5    0.57    1.72   0
 -14   0   6  309.44    2.98   0
 -14   0   7    0.69    1.98   0
 -13  -5 -14   96.50    3.67   0
 -13  -3  20   47.55    3.25   0
 -13  -2  -8   91.76    2.31   0
 -13  -2  18    8.90    2.51   0
 -13  -1  -5  210.79    2.68   0
 -13  -1  15   37.12    2.46   0
 -13   0   0    0.50    1.73   0
 -13   0   1    8.99    1.73   0
 -13   0   9   67.39    2.05   0
 -13   0  10   -0.28    1.96   0
 -12  -4 -13   66.85    2.79   0
 -12  -2  -9   88.42    2.30   0
 -12  -1  -6   21.73    1.80   0
 -12   0  -2  426.44    3.51   0
 -12   0  11    1.25    1.99   0
 -11  -3 -12   82.22    2.82   0
 -11  -3  21    2.80    3.33   0
 -11  -2 -10   37.39    2.30   0
 -11  -1  -7   43.68    1.83   0
 -11  -1  16   51.26    2.64   0
 -11   0  -3    0.39    1.57   0
 -11   0  12    0.86    1.94   0
 -10  -3  21   10.19    3.13   0
 -10  -2  19   44.35    3.08   0
 -10   0  -4  534.82    3.86   0
  -9  -5 -16   19.01    2.77   0
  -9  -3 -13   15.90    2.36   0
  -9  -2 -11   93.17    2.61   0
  -9   0  13  351.24    3.84   0
  -8  -4 -15  232.28    4.26   0
  -8   0  -5    0.23    1.65   0
  -8   0  13    0.08    2.03   0
  -8   1   3  356.59    3.54   0
  -8   1   4   11.05    1.93   0
  -8   1   5  378.48    3.67   0
  -7  -2  19   36.82    3.22   0
  -7  -1  -9  209.79    3.15   0
  -7   0  13   21.70    2.28   0
  -7   1   2  186.68    2.96   0
  -7   1   3 1375.55    6.20   0
  -7   1   4    3.78    1.70   0
  -7   1   5  813.11    5.10   0
  -6  -7 -19    6.33    4.79   0
  -6  -6 -18    0.78    3.89   0
  -6  -1  -9    2.55    1.87   0
  -6   1   3  324.17    3.70   0
  -6   1   4    2.48    2.02   0
  -6   1   5   46.48    2.31   0
  -5  -7 -19    0.77    4.68   0
  -5  -6 -18    4.50    3.91   0
  -5  -1  -9   59.67    2.34   0
  -5  -1  16    0.51    2.67   0
  -4  -6 -18   37.96    4.87   0
  -4  -1  -9   47.67    2.55   0
  -4   0  -5    0.55    1.59   0
  -3   0  11 1292.45   11.23   0
   0  -4  19  213.52    5.40   0
   2  -3  15  112.31    3.25   0
   3  -9 -18    3.06    3.33   0
   3  -4  16   40.31    2.80   0
   3  -1   1 1759.35    9.38   0
   3  -1   2   16.99    2.59   0
   3  -1   3  273.15    4.20   0
   4 -10 -18   27.25    3.75   0
   4  -6  18   41.49    2.92   0
   4  -3  12    0.17    1.96   0
   4  -2   8  119.77    2.87   0
   5  -7  18    0.01    2.81   0
   5  -5  15    1.73    2.18   0
   5  -4  13  106.09    2.85   0
   5  -3  10   40.24    2.14   0
   5  -2   0  540.17    4.34   0
   5  -2   1  127.91    2.82   0
   5  -2   2  197.67    3.13   0
   5  -2   3    7.27    1.77   0
   5  -2   4  332.64    3.51   0
   6  -8  18    2.47    2.99   0
   6  -6 -12   22.10    2.40   0
   6  -4  11  109.75    2.33   0
   6  -3  -4  123.34    2.43   0
   6  -3   7  236.40    2.97   0
   7  -7  15   22.80    2.56   0
   7  -5  11    2.57    1.86   0
   7  -4  -5   80.94    2.48   0
   7  -4   8   69.60    2.32   0
   8 -10 -14   23.47    2.71   0
   8  -8 -12   86.37    2.61   0
   8  -7  13    2.39    2.17   0
   8  -6  -9   65.11    1.99   0
   8  -6  11   14.66    2.15   0
   8  -5  -6    6.02    1.62   0
   8  -4   0    6.55    1.56   0
   8  -4   1   32.30    1.70   0
   8  -4   2   46.72    1.83   0
   8  -4   3  366.93    3.15   0
   9  -9  14    0.10    2.37   0
   9  -7  11   29.38    2.06   0
   9  -6  -6  159.42    2.58   0
   9  -6   8   32.29    2.20   0
   9  -5  -2    1.22    1.50   0
   9  -5  -1   23.24    1.69   0
   9  -5   0   26.06    1.92   0
   9  -5   1   11.85    1.93   0
   9  -5   2  114.71    2.34   0
   9  -5   3   43.36    1.80   0
   9  -5   4    2.70    1.51   0
  10 -10 -11    5.67    2.13   0
  10  -8  -8   89.35    2.37   0
  10  -8  10   90.70    2.51   0
  10  -7  -6    0.25    1.68   0
  10  -7   7    1.99    2.03   0
  10  -6  -1   21.07    1.75   0
  10  -6   0  114.97    2.23   0
  10  -6   1    1.36    1.68   0
  10  -6   2   77.99    2.12   0
  10  -6   3   41.74    1.93   0
  11 -10  -8   11.96    2.52   0
  11 -10  10   10.97    2.39   0
  11  -9  -7  160.21    2.65   0
  11  -9   8   13.56    2.39   0
  11  -8  -4   34.32    2.24   0
  11  -8   6    7.70    1.90   0
  12 -11  -6   22.26    2.71   0
  12 -10  -5    5.02    2.09   0
  12 -10  -4  245.66    3.39   0
  12 -10   5   11.87    2.59   0
  12 -10   6   44.29    2.44   0
  12  -9  -2   27.82    2.07   0
  12  -9  -1    5.50    2.01   0
  12  -9   0    0.64    1.95   0
  12  -9   1    3.99    2.00   0
  12  -9   2    1.53    2.07   0
  12  -9   3   17.73    2.13   0
 -19  -2   3    7.00    2.52   0
 -19  -2   4   16.12    2.51   0
 -19  -2   5    4.10    2.51   0
 -19  -2   6   51.48    2.76   0
 -19  -2   7    3.44    2.37   0
 -19  -2   8   46.90    2.66   0
 -18  -3  -5   41.29    2.77   0
 -18  -2  -1   10.24    2.34   0
 -18  -2  12    8.86    2.38   0
 -17  -3  -7   -0.33    2.67   0
 -17  -2  -4   26.21    2.53   0
 -17  -2  14    7.88    2.51   0
 -17  -1   2    3.47    2.04   0
 -17  -1   3   92.52    2.51   0
 -17  -1   4   16.86    2.08   0
 -17  -1   5  143.78    2.65   0
 -17  -1   6   45.55    2.40   0
 -17  -1   7   55.80    2.37   0
 -17  -1   8   19.34    2.17   0
 -17  -1   9   99.41    2.78   0
 -16  -3  -8    6.60    2.25   0
 -16  -2  -5   72.27    2.37   0
 -16  -2  16   20.54    2.88   0
 -16  -1  -1   47.88    2.21   0
 -16  -1  11    1.62    2.07   0
 -16  -1  12   26.87    2.50   0
 -15  -4 -11    0.91    2.34   0
 -15  -3  -9    2.13    2.10   0
 -15  -2  17    1.80    2.75   0
 -15  -1  -3   48.18    2.08   0
 -15  -1  13  258.80    3.23   0
 -14  -4 -12    1.62    2.60   0
 -14  -3 -10   18.57    2.13   0
 -14  -2  -8   -0.21    2.20   0
 -14   0   1   -0.28    1.71   0
 -14   0   2  101.98    2.18   0
 -14   0   8   18.04    1.86   0
 -14   0   9    2.13    1.95   0
 -13  -4 -13    1.05    2.63   0
 -13  -3 -11   32.55    2.50   0
 -13  -2  -9  123.74    2.79   0
 -13  -1  -6   14.49    2.19   0
 -13   0  -1  113.60    2.25   0
 -13   0  11    1.88    2.18   0
 -12  -5 -15    3.46    2.96   0
 -12  -3  21   18.92    3.44   0
 -12  -1  -7   67.04    2.29   0
 -12  -1  16  218.08    3.65   0
 -12   0  -3   -1.01    1.89   0
 -12   0  12   13.51    2.20   0
 -11  -4 -14    1.08    2.54   0
 -11  -2  19   86.20    3.23   0
 -11   0  -4   -0.78    1.86   0
 -10  -6 -17   25.63    3.41   0
 -10  -5 -16    1.26    3.16   0
 -10  -1  -8  219.95    2.74   0
 -10   0  13   -0.59    2.04   0
 -10   1   4   13.52    1.90   0
  -9  -4 -15    0.55    2.61   0
  -9  -1  17   77.11    3.11   0
  -9   0  -5   42.42    1.84   0
  -9   1   2   26.22    1.70   0
  -9   1   4   63.06    1.96   0
  -9   1   5  543.80    3.88   0
  -9   1   6   50.99    2.25   0
  -8  -4  23   77.64    5.72   0
  -8  -1  -9    9.85    1.96   0
  -8   1   1  192.38    2.62   0
  -8   1   2   11.54    1.68   0
  -8   1   6  145.74    2.59   0
  -8   1   7   60.63    2.39   0
  -7  -6 -18   -0.54    3.75   0
  -7   1   1 1170.91    5.63   0
  -7   1   6   73.71    2.26   0
  -7   1   7  668.69    4.89   0
  -6  -3  21    1.08    4.13   0
  -6  -2  19   11.46    3.10   0
  -6   0  -6  739.92    5.07   0
  -6   0  13    0.21    2.02   0
  -6   1   1  161.37    2.81   0
  -6   1   2    0.21    1.75   0
  -6   1   6    0.75    1.97   0
  -5   1   2  177.47    3.24   0
  -5   1   3  983.82    5.99   0
  -5   1   4  137.55    2.77   0
  -5   1   5 1833.74    8.38   0
  -4   0  12   79.86    3.19   0
  -3  -1  15  173.58    7.62   0
  -2   0  -4  945.77    8.70   0
   0  -3  17   51.60    3.63   0
   1  -9 -19    2.83    4.02   0
   1  -6  21    3.03    3.54   0
   1  -4  18   53.57    3.41   0
   1  -3  16  266.13    4.82   0
   2  -6  20    6.01    2.95   0
   2  -4  17  299.96    4.79   0
   2  -2  12    2.10    1.99   0
   3  -6 -15   19.37    2.58   0
   3  -6  19    8.18    2.93   0
   3  -2  10   74.60    2.66   0
   4  -7  19    5.99    3.06   0
   4  -6 -14    3.33    2.28   0
   4  -3  -8   34.84    2.26   0
   4  -2  -4 1475.17    7.62   0
   5 -10 -17   38.61    3.45   0
   5  -8  19   90.64    3.75   0
   5  -6 -13  141.87    3.19   0
   5  -3  -6   47.99    2.33   0
   6  -6  15   93.64    2.78   0
   6  -5 -10    0.48    1.84   0
   6  -5  13    0.38    2.12   0
   6  -3  -3  550.81    4.09   0
   6  -3   6   84.49    2.22   0
   7 -10 -15   86.75    3.04   0
   7  -8  16    0.57    2.86   0
   7  -7 -12   38.36    2.28   0
   7  -6  13   -0.28    2.14   0
   7  -5  -8   12.50    2.09   0
   7  -4   7    7.91    2.03   0
   8  -9 -13   26.31    2.43   0
   8  -8  14  106.28    3.18   0
   8  -6  -8  230.29    2.87   0
   8  -5  -5  470.35    3.73   0
   8  -5   8    7.63    1.62   0
   9 -11 -13   17.87    2.82   0
   9 -10 -12   57.34    2.80   0
   9  -9 -11   90.13    2.62   0
   9  -9  13   36.88    2.81   0
   9  -8 -10   16.33    1.90   0
   9  -8  12    1.90    2.02   0
   9  -7  -8   15.03    1.99   0
   9  -7  10   19.35    2.13   0
   9  -6  -5    5.13    1.87   0
   9  -6   7  193.73    2.86   0
  10 -11 -11   22.77    2.96   0
  10 -10 -10   69.41    2.78   0
  10  -9  -9   -0.35    1.85   0
  10  -9  11    2.85    2.16   0
  10  -8  -7    3.46    2.05   0
  10  -8   9   30.86    2.11   0
  10  -7  -5   80.02    2.08   0
  10  -7  -4    0.76    2.03   0
  10  -7   6  192.33    2.65   0
  11 -11  -9   41.47    2.51   0
  11 -10  -7    4.97    2.36   0
  11 -10   9   31.99    2.59   0
  11  -9  -6    7.62    1.92   0
  11  -9   7   43.81    2.21   0
  11  -8  -3    3.37    1.79   0
  11  -8  -2   12.80    1.84   0
  11  -8  -1    8.67    2.03   0
  11  -8   2   18.30    2.13   0
  11  -8   3    5.84    2.05   0
  11  -8   4   19.31    2.02   0
  12 -11  -5   28.96    2.39   0
  12 -11  -4   -0.98    2.45   0
  12 -11   5   11.89    2.83   0
  12 -10  -3   -1.06    2.13   0
  12 -10  -2  115.36    2.58   0
  12 -10  -1    2.61    2.46   0
  12 -10   0  118.78    2.83   0
  12 -10   1    7.31    2.40   0
  12 -10   2  117.77    2.97   0
  12 -10   3    1.14    2.27   0
  12 -10   4   51.64    2.47   0
 -19  -2   0   64.69    3.12   0
 -19  -2   1    0.72    2.52   0
 -18  -2  -3   42.24    2.72   0
 -18  -2  -2   90.75    2.82   0
 -18  -1   4    8.91    2.53   0
 -18  -1   5    5.19    2.31   0
 -18  -1   6    2.83    2.24   0
 -18  -1   7    1.17    2.51   0
 -17  -1   0   29.36    2.19   0
 -17  -1   1   31.41    2.25   0
 -17  -1  10   23.67    2.26   0
 -17  -1  11  138.02    3.27   0
 -16  -2  -6   45.76    2.38   0
 -16  -1  -2   16.48    2.01   0
 -16  -1  13   -1.04    2.50   0
 -15  -2  -7   83.47    2.49   0
 -15  -1  -4   11.42    1.96   0
 -15  -1  14   18.94    2.22   0
 -15   0   2   -0.13    1.82   0
 -15   0   3    3.80    1.79   0
 -15   0   4    1.59    1.81   0
 -15   0   5   28.95    1.95   0
 -15   0   6    0.23    1.85   0
 -15   0   7    4.55    1.91   0
 -15   0   8    0.09    2.11   0
 -14  -2  18    0.75    2.60   0
 -14  -1  -5  135.46    2.47   0
 -14  -1  15    9.93    2.45   0
 -14   0  -1   -1.01    2.05   0
 -14   0  10   21.61    1.74   0
 -13  -1  16    5.59    2.42   0
 -13   0  -2    1.12    1.69   0
 -13   0  12    0.85    2.04   0
 -12  -3 -12    1.75    2.33   0
 -12  -2 -10   27.78    2.27   0
 -12  -2  19   16.86    2.79   0
 -11  -1  -8   20.41    1.69   0
 -11  -1  17    5.01    2.44   0
 -11   0  13    8.50    1.74   0
 -11   1   4  110.41    2.44   0
 -11   1   5  292.87    3.11   0
 -10  -3 -13    4.62    2.20   0
 -10  -2 -11   55.54    2.22   0
 -10  -1  17    1.76    2.30   0
 -10   0  -5    0.78    1.58   0
 -10   1   1  179.57    2.63   0
 -10   1   2    4.09    1.58   0
 -10   1   3   49.12    1.85   0
 -10   1   5   86.20    2.06   0
 -10   1   6   11.75    1.68   0
 -10   1   7  382.93    3.51   0
  -9  -1  -9    3.45    1.81   0
  -9   0  14    0.78    2.31   0
  -9   1   0   52.18    2.16   0
  -9   1   1  369.07    3.19   0
  -9   1   7  618.96    4.19   0
  -9   1   8   45.82    2.28   0
  -8  -1  17   45.60    2.95   0
  -8   0  -6  350.90    3.39   0
  -8   1   0  132.01    2.35   0
  -8   1   8   28.19    2.19   0
  -7  -5 -17    0.70    3.16   0
  -7  -4  23    1.79    5.28   0
  -7  -3 -14   91.01    3.19   0
  -7  -2 -12  130.56    2.98   0
  -7  -1  17   33.91    2.88   0
  -7   0  -6    1.02    1.66   0
  -7   1   0   94.55    2.23   0
  -7   1   8   80.17    2.62   0
  -6  -5 -17   10.48    3.32   0
  -6  -3 -14   88.96    3.15   0
  -6  -2 -12    4.93    1.99   0
  -6   1   0  528.13    4.24   0
  -6   1   7   62.99    2.41   0
  -5  -5 -17   18.37    3.48   0
  -5  -3 -14  155.76    3.82   0
  -5  -2 -12  172.68    3.54   0
  -5   0  -6   -0.24    1.91   0
  -5   1   1 2277.74    8.79   0
  -5   1   6  150.16    3.09   0
  -4  -5 -17   21.31    4.09   0
  -3  -1  -9  345.22    5.23   0
  -3   0  -5  737.67    6.58   0
  -2   0  10  457.58    9.46   0
   1  -1  -5  642.00   10.29   0
   2  -7  21    3.49    3.44   0
   2  -1  -3   18.68    2.55   0
   2  -1   7   60.02    3.09   0
   3  -8 -17  101.58    3.79   0
   3  -7 -16   31.61    2.87   0
   3  -7  20   33.47    3.38   0
   3  -3  13   85.01    2.83   0
   3  -2  -6  330.51    4.59   0
   4  -9 -17    1.59    2.75   0
   4  -5  16   16.01    2.44   0
   4  -4  14   28.95    2.27   0
   4  -2   7  306.36    3.83   0
   5  -6  16   33.27    2.50   0
   5  -5 -11   29.54    2.24   0
   5  -4  -9   26.50    2.02   0
   5  -4  12  150.46    2.90   0
   5  -3   9  191.37    3.09   0
   6 -10 -16   15.59    2.73   0
   6  -7 -13  104.84    2.78   0
   6  -4  -7  130.19    2.49   0
   6  -4  10   63.65    2.02   0
   6  -3  -2  547.03    4.09   0
   6  -3   5  580.12    4.15   0
   7  -9 -14   21.16    2.53   0
   7  -8 -13   14.17    2.14   0
   7  -7  14    4.32    2.26   0
   7  -6 -10  234.01    2.95   0
   7  -5  10  378.96    3.52   0
   7  -4  -4 1387.69    5.86   0
   7  -4   6    0.68    1.93   0
   8 -11 -14   16.77    2.93   0
   8  -9  15   -1.20    2.31   0
   8  -7 -10   91.04    2.22   0
   8  -6  10    2.31    1.80   0
   8  -5  -4   46.32    2.12   0
   8  -5   7  111.56    2.23   0
   9  -8  -9   19.88    2.06   0
   9  -8  11   25.41    2.56   0
   9  -7  -7  224.33    2.92   0
   9  -7   9    1.17    2.01   0
   9  -6  -4    0.53    1.50   0
   9  -6   6  249.12    2.81   0
  10 -10  11    1.49    2.62   0
  10  -9  -8   79.50    2.62   0
  10  -9  10   15.55    2.24   0
  10  -8  -6  124.02    2.59   0
  10  -8   8   16.70    1.93   0
  10  -7  -3   34.59    1.81   0
  10  -7  -2    0.35    1.94   0
  10  -7   4   49.59    2.26   0
  10  -7   5   83.08    2.12   0
  11 -11  -8    2.23    2.23   0
  11 -10  -6   15.94    2.32   0
  11 -10   8   14.64    2.46   0
  11  -9  -5   46.32    2.01   0
  11  -9  -4    3.50    2.16   0
  11  -9   5   87.13    2.71   0
  11  -9   6   26.56    2.12   0
  11  -8   0   30.26    1.94   0
  11  -8   1   13.01    1.84   0
  12 -11  -3   38.21    2.51   0
  12 -11  -2   18.09    2.70   0
  12 -11  -1   15.90    2.61   0
  12 -11   2    1.53    2.66   0
  12 -11   4    3.52    2.41   0
 -19  -2  -1   13.06    2.56   0
 -18  -2  -4   44.57    2.82   0
 -18  -1   1   24.78    2.56   0
 -18  -1   2    2.05    2.23   0
 -18  -1   3   11.46    2.23   0
 -18  -1   8   26.28    2.30   0
 -18  -1   9    2.49    2.28   0
 -18  -1  10    0.72    2.61   0
 -17  -3  -8   28.11    2.62   0
 -17  -2  -5   27.38    2.33   0
 -17  -1  -1  223.28    3.06   0
 -17  -1  12   10.18    2.56   0
 -16  -3  -9   13.81    2.45   0
 -16  -2  -7   10.24    2.56   0
 -16  -1  -3   81.68    2.46   0
 -16  -1  14   12.11    2.62   0
 -16   0   3    0.57    2.20   0
 -16   0   4   78.58    2.48   0
 -16   0   5    0.65    2.16   0
 -16   0   6    5.05    2.13   0
 -16   0   7   -1.18    2.19   0
 -15  -3 -10   40.47    2.55   0
 -15  -2  -8    5.69    2.38   0
 -15  -2  18   16.00    2.99   0
 -15  -1  -5   88.00    2.54   0
 -15  -1  15   60.05    3.03   0
 -15   0   0    0.79    2.08   0
 -15   0   1   72.90    2.18   0
 -15   0   9   41.97    2.02   0
 -15   0  10    0.62    2.24   0
 -14  -3 -11   30.52    2.43   0
 -14  -2  -9   42.63    2.58   0
 -14  -1  -6   89.22    2.19   0
 -14  -1  16   43.89    2.64   0
 -14   0  -2    2.13    2.03   0
 -14   0  11    1.48    1.77   0
 -13  -3 -12   11.57    2.48   0
 -13  -2  19   57.90    3.08   0
 -13  -1  -7  138.48    2.43   0
 -13   0  -3   56.93    2.06   0
 -12  -4 -14    6.97    2.51   0
 -12  -1  17    5.40    2.35   0
 -12   0  -4  178.93    2.52   0
 -12   0  13   -0.99    1.79   0
 -12   1   3   72.76    2.25   0
 -12   1   4   33.78    2.06   0
 -12   1   5  180.86    2.71   0
 -12   1   6   22.39    2.01   0
 -11  -5 -16   62.13    3.71   0
 -11  -3 -13    9.36    2.50   0
 -11  -2 -11  231.14    3.38   0
 -11   0  -5   75.64    1.98   0
 -11   0  14   -0.31    1.98   0
 -11   1   1  372.59    3.28   0
 -11   1   2   -0.46    1.58   0
 -11   1   3  672.91    3.98   0
 -11   1   6   12.51    1.65   0
 -11   1   7  281.71    2.91   0
 -11   1   8   24.31    2.03   0
 -10  -4 -15   46.83    2.99   0
 -10  -1  -9   16.35    1.85   0
 -10   0  -6  230.40    2.92   0
 -10   0  14   28.15    2.20   0
 -10   1   0  290.09    2.88   0
 -10   1   8   93.00    2.20   0
  -9   0  -6    0.22    1.62   0
  -9   1  -1  977.90    4.97   0
  -9   1   9  100.36    2.65   0
  -8  -6 -18    0.15    3.54   0
  -8  -5 -17    5.43    3.38   0
  -8  -3 -14  149.34    3.56   0
  -8  -2 -12   30.03    2.29   0
  -8   0  14   14.89    2.17   0
  -8   1  -1  285.98    3.00   0
  -8   1   9  104.61    2.68   0
  -7   0  14    0.21    2.28   0
  -7   1  -1 1239.87    5.78   0
  -6   1  -1   17.54    1.85   0
  -6   1   8  128.20    2.91   0
  -5   0  13  414.49    5.23   0
  -5   1   0  195.06    3.07   0
  -5   1   7 1521.97    7.91   0
  -4  -3 -14  159.82    4.24   0
  -4  -2 -12   56.02    2.88   0
  -4   0  -6 2340.68   10.10   0
  -4   1   2  597.99    5.28   0
  -4   1   3  936.52    6.47   0
  -4   1   4   63.85    2.43   0
  -1  -6 -17   41.09    4.99   0
  -1  -5  21    0.32    3.74   0
   2  -5 -14    2.77    2.48   0
   3  -5  17    4.29    2.60   0
   3  -3  -9   56.84    2.68   0
   4  -8 -16   11.19    2.84   0
   4  -7 -15    9.01    2.53   0
   4  -3  11  197.39    3.17   0
   4  -2  -3    0.52    1.67   0
   5  -9 -16    4.45    2.52   0
   5  -8 -15   47.84    2.73   0
   5  -7 -14   49.61    2.55   0
   5  -7  17   25.11    2.77   0
   5  -5  14  205.75    3.28   0
   5  -3  -5  223.25    3.23   0
   6  -9 -15    3.15    2.41   0
   6  -8 -14   34.31    2.49   0
   6  -8  17    1.70    2.33   0
   6  -6  14    0.81    2.23   0
   6  -5  12    3.30    2.06   0
   6  -4   9   21.55    2.10   0
   6  -3  -1 1896.01    7.00   0
   6  -3   0    0.64    1.93   0
   6  -3   2   42.83    2.14   0
   6  -3   3  723.77    4.53   0
   6  -3   4   42.56    1.91   0
   7 -11 -15   16.21    3.02   0
   7  -9  16    0.76    2.65   0
   7  -8  15  118.15    3.25   0
   7  -7 -11  206.41    3.00   0
   7  -6  12   39.41    2.28   0
   7  -5  -7   27.34    1.84   0
   7  -4  -3  174.78    2.54   0
   7  -4   5   -0.64    1.89   0
   8 -10 -13    6.76    2.44   0
   8  -9 -12   88.95    2.81   0
   8  -8 -11    5.68    1.80   0
   8  -8  13    2.61    2.34   0
   8  -7  -9   53.46    2.08   0
   8  -6  -7  152.44    2.40   0
   8  -6   9  130.38    2.66   0
   8  -5  -3  330.20    3.16   0
   8  -5   5   52.82    2.13   0
   8  -5   6    1.57    1.58   0
   9 -11 -12    1.38    2.61   0
   9 -10 -11   41.90    2.69   0
   9  -9 -10   -0.46    2.15   0
   9  -9  12    3.65    2.14   0
   9  -7   8   69.69    2.29   0
   9  -6  -3    1.87    1.51   0
   9  -6  -2   51.01    2.06   0
   9  -6   4  111.28    2.38   0
   9  -6   5    1.44    1.70   0
  10 -11 -10   18.33    2.27   0
  10 -10  -9    8.05    2.10   0
  10 -10  10   11.77    2.63   0
  10  -9  -7   11.17    2.13   0
  10  -9   9   -0.72    2.07   0
  10  -8  -5    0.37    2.03   0
  10  -8   7   59.16    2.11   0
  10  -7  -1   81.52    2.07   0
  10  -7   0   60.60    1.99   0
  10  -7   1   56.90    1.96   0
  10  -7   2   25.83    1.81   0
  10  -7   3   67.91    2.12   0
  11 -11  -7   67.66    2.62   0
  11 -10  -5    2.67    1.98   0
  11 -10   6   14.58    2.48   0
  11 -10   7   34.90    2.33   0
  11  -9  -3   92.05    2.36   0
  11  -9  -2   19.02    2.03   0
  11  -9  -1  114.65    2.65   0
  11  -9   0   52.06    2.37   0
  11  -9   1   41.83    2.33   0
  11  -9   2   35.81    2.38   0
  11  -9   3   66.83    2.30   0
  11  -9   4   49.56    2.27   0
  12 -11   0    0.81    2.24   0
  12 -11   1   31.99    2.42   0
 -19  -1   4   16.04    2.69   0
 -19  -1   5   63.66    2.93   0
 -19  -1   6    0.81    2.72   0
 -19  -1   7  115.00    3.13   0
 -19  -1   8    0.69    2.57   0
 -18  -1   0    1.67    2.33   0
 -18  -1  11   14.62    2.32   0
 -17  -2  -6   14.80    2.36   0
 -17  -1  -3   63.34    2.66   0
 -17  -1  -2    1.60    2.14   0
 -17  -1  13   29.91    2.50   0
 -16  -3 -10    2.09    2.71   0
 -16  -1  -4  117.53    2.53   0
 -16   0   1    0.18    2.11   0
 -16   0   2  114.68    2.46   0
 -16   0   8   94.92    2.39   0
 -16   0   9   -0.42    2.16   0
 -15  -1  -6   53.70    2.46   0
 -15   0  -1  119.08    2.43   0
 -15   0  11    2.65    1.93   0
 -14  -2  19   27.56    3.18   0
 -14  -1  -7   43.98    2.38   0
 -14   0  -3   -0.04    1.97   0
 -14   0  12  234.44    2.99   0
 -13  -4 -14    0.42    2.68   0
 -13  -2 -10    1.04    1.85   0
 -13  -1  17    8.55    2.56   0
 -13   0  -4   -0.43    1.67   0
 -13   0  13   13.89    1.90   0
 -13   1   4   20.24    2.15   0
 -13   1   5  662.27    4.24   0
 -12  -3 -13    1.42    2.31   0
 -12  -2 -11   34.62    2.39   0
 -12   0  -5    0.55    1.61   0
 -12   0  14   73.09    2.68   0
 -12   1   1   60.37    2.23   0
 -12   1   2   94.20    2.09   0
 -12   1   7  131.37    2.39   0
 -12   1   8    0.19    1.97   0
 -11  -4 -15    4.36    2.74   0
 -11  -2  20   46.77    3.35   0
 -11  -1  -9   97.69    2.53   0
 -11   0  -6    0.09    1.83   0
 -11   1   0   69.78    1.99   0
 -11   1   9  475.72    3.82   0
 -10  -3  22    6.31    3.48   0
 -10  -2  20   30.22    3.06   0
 -10   1  -1   42.36    1.77   0
 -10   1   9   79.36    2.14   0
  -9  -6 -18   11.44    3.74   0
  -9  -3 -14  175.43    3.45   0
  -9  -3  22   25.23    4.13   0
  -9  -2 -12  258.96    3.44   0
  -9  -2  20    0.06    2.99   0
  -9   1  -2  166.33    2.70   0
  -9   1  10    0.51    1.87   0
  -8  -2  20    2.60    3.35   0
  -8  -1 -10  428.90    4.06   0
  -8   0  -7   -0.49    2.00   0
  -8   1  -2  220.65    2.75   0
  -7  -1 -10   55.67    2.22   0
  -7   0  -7   89.05    2.59   0
  -7   1  -2   21.64    1.83   0
  -7   1   9  709.28    4.94   0
  -6  -4 -16   14.23    3.09   0
  -6  -1 -10  514.26    4.58   0
  -6  -1  17   39.43    3.05   0
  -6   0  -7   -0.10    1.93   0
  -5  -2  19   55.63    5.02   0
  -5  -1 -10    3.78    2.07   0
  -5   1  -1  652.37    4.90   0
  -4   1   1  439.75    4.58   0
  -4   1   5   36.56    2.13   0
  -1  -7 -18   51.28    4.96   0
  -1   0  -3  587.07    9.62   0
   0  -1  11   64.92    4.19   0
   1  -8 -18   -0.06    3.35   0
   1  -6 -16    4.45    2.97   0
   1  -2  13  239.63    4.63   0
   2  -5  18   28.77    2.96   0
   3 -10 -18    4.49    3.20   0
   3  -5 -13    1.17    2.10   0
   3  -4  15    0.86    2.30   0
   3  -2   9  173.90    3.41   0
   4  -6  17   42.77    2.57   0
   4  -5 -12   34.82    2.23   0
   4  -4 -10   10.12    1.88   0
   4  -2   6  441.05    4.20   0
   5  -8  18    6.17    2.88   0
   5  -3   8  139.81    2.59   0
   6 -11 -16   32.46    3.13   0
   6  -7  15   14.26    2.40   0
   6  -6 -11   12.27    1.71   0
   6  -5  -9  149.24    2.51   0
   6  -4  -6   66.51    2.13   0
   6  -3   1  767.13    4.61   0
   7 -10 -14   13.43    2.64   0
   7  -9 -13   22.85    2.36   0
   7  -8 -12   17.98    2.13   0
   7  -7  13   -0.63    2.16   0
   7  -6  -9   21.39    1.75   0
   7  -5   9   42.57    1.80   0
   7  -4  -2  772.56    4.38   0
   7  -4  -1   20.66    1.63   0
   7  -4   3   20.79    1.97   0
   7  -4   4  279.54    2.96   0
   8 -11 -13    1.76    2.55   0
   8  -7  11    7.98    1.90   0
   8  -6  -6  113.15    2.42   0
   8  -6   8    5.34    1.94   0
   8  -5  -2   13.63    1.60   0
   8  -5  -1  473.44    3.64   0
   8  -5   3  200.57    2.70   0
   8  -5   4    9.87    1.58   0
   9 -10  12   20.24    2.76   0
   9  -9  11   55.52    2.82   0
   9  -8  -8   17.03    1.76   0
   9  -8  10    1.82    1.83   0
   9  -7  -6    2.22    1.65   0
   9  -7   7   66.39    2.43   0
   9  -6  -1   15.95    1.73   0
   9  -6   0  564.90    3.65   0
   9  -6   1    5.35    1.65   0
   9  -6   2  221.14    2.60   0
   9  -6   3    2.08    1.57   0
  10 -11  -9    7.37    2.19   0
  10 -10  -8  181.32    2.88   0
  10 -10   9    4.84    2.55   0
  10  -9  -6    2.54    2.03   0
  10  -9   8   42.39    2.14   0
  10  -8  -4    4.50    1.68   0
  10  -8  -3   14.75    2.04   0
  10  -8   5   48.87    2.41   0
  10  -8   6   99.55    2.36   0
  11 -12  -6   61.46    3.08   0
  11 -11  -6    0.31    2.12   0
  11 -11  -5   36.00    2.55   0
  11 -11   6    9.42    2.54   0
  11 -11   7    4.99    2.25   0
  11 -10  -4    2.21    2.04   0
  11 -10  -3    3.45    2.36   0
  11 -10   4   34.33    2.50   0
  11 -10   5   83.66    2.54   0
 -19  -1   1  103.38    3.17   0
 -19  -1   2   20.11    2.45   0
 -19  -1   3   57.74    2.67   0
 -18  -2  -5    9.08    2.50   0
 -18  -1  -2   46.54    2.74   0
 -18  -1  12   17.63    2.44   0
 -17  -2  -7   24.68    2.70   0
 -17  -1  -4    0.64    2.37   0
 -17  -1  14    6.19    2.41   0
 -17   0   2    0.22    2.31   0
 -17   0   3  115.75    2.54   0
 -17   0   4   -1.22    2.02   0
 -17   0   5    1.82    1.99   0
 -17   0   7   12.94    2.15   0
 -17   0   8   -0.23    2.28   0
 -16  -2  -8   24.78    2.32   0
 -16  -1  -5   36.42    2.12   0
 -16  -1  15    0.23    2.30   0
 -16   0  -1   -0.28    2.25   0
 -16   0   0   54.20    2.19   0
 -16   0  10  227.21    3.06   0
 -16   0  11    0.24    2.38   0
 -15  -3 -11    8.56    2.44   0
 -15  -2  -9   33.29    2.22   0
 -15   0  -2   -0.87    1.79   0
 -15   0  12   -0.84    2.05   0
 -14  -3 -12    1.71    2.67   0
 -14  -2 -10   11.21    2.49   0
 -14  -1  17   -0.78    2.75   0
 -14   0  -4  131.95    2.75   0
 -14   0  13    0.66    1.89   0
 -13  -2  20    4.25    3.29   0
 -13  -1  -8   74.22    2.21   0
 -13   0  -5    0.59    1.93   0
 -13   0  14   -0.85    2.32   0
 -13   1   1  388.90    3.40   0
 -13   1   2    5.87    1.74   0
 -13   1   3  454.15    3.42   0
 -13   1   6   29.13    1.93   0
 -13   1   7  195.77    2.64   0
 -13   1   8   20.52    2.07   0
 -12  -2  20    0.89    2.96   0
 -12  -1  -9    8.51    2.27   0
 -12   1   0   14.17    1.75   0
 -12   1   9  102.74    2.19   0
 -11  -1  18    9.45    2.60   0
 -11   0  15   77.89    2.53   0
 -11   1  -1  151.21    2.30   0
 -11   1  10   37.25    2.12   0
 -10  -3 -14   17.08    2.46   0
 -10  -2 -12    0.53    2.01   0
 -10  -1 -10   67.20    2.31   0
 -10  -1  18  100.65    3.28   0
 -10   0  -7   -0.28    1.91   0
 -10   0  15   -0.11    2.17   0
 -10   1  -2  148.58    2.28   0
 -10   1  10  263.62    2.97   0
  -9  -5 -17    2.13    2.96   0
  -9  -1 -10   32.66    1.92   0
  -9  -1  18   98.51    3.41   0
  -9   0  -7   15.96    1.75   0
  -9   0  15    3.64    2.17   0
  -8  -4 -16    1.44    2.71   0
  -8  -3  22    2.21    3.97   0
  -8   0  15    0.33    2.19   0
  -8   1  -3  153.93    2.71   0
  -8   1  10  104.85    2.31   0
  -7  -4 -16    7.73    2.73   0
  -7   1  10   32.39    2.20   0
  -6   0  14  252.61    4.07   0
  -6   1  -2   96.90    2.37   0
  -6   1   9   23.98    2.20   0
  -5  -4 -16    8.35    2.92   0
  -5   0  -7  865.06    5.86   0
  -5   1   8   16.14    2.19   0
  -4  -1  16  137.92    5.48   0
  -4   1   0  213.43    3.46   0
  -4   1   6  224.56    3.61   0
  -3  -3 -14  249.57    6.13   0
  -1  -6  22    1.94    3.85   0
   0  -5  20    0.84    3.24   0
   1  -7 -17   11.84    3.19   0
   1  -5  19    8.75    3.18   0
   1  -4 -13   43.25    3.37   0
   1  -1   9  221.46    4.93   0
   2  -9 -18   56.53    3.78   0
   2  -3 -10   82.92    3.26   0
   2  -3  14  124.54    3.23   0
   2  -2  11  232.21    3.93   0
   2  -1   6    0.70    2.18   0
   3  -6  18   13.32    2.87   0
   3  -4 -11   35.90    2.36   0
   4 -10 -17   13.89    3.35   0
   4  -8  19    7.71    2.90   0
   4  -7  18   32.83    2.88   0
   4  -5  15   -0.04    2.40   0
   4  -4  13   92.63    2.68   0
   4  -3  -7 1158.67    6.68   0
   4  -3  10   23.17    1.96   0
   4  -2  -2 1371.27    7.19   0
   4  -2   5   72.03    2.50   0
   5 -10 -16    3.62    2.79   0
   5  -6 -12   27.53    2.18   0
   5  -6  15    6.65    2.27   0
   5  -4  -8  146.17    2.64   0
   5  -4  11   60.58    2.19   0
   5  -3  -4  502.18    4.32   0
   5  -3   7  527.84    4.40   0
   6 -10 -15   22.20    2.73   0
   6  -9  17    1.89    2.89   0
   6  -8  16   44.39    2.94   0
   6  -7 -12    4.23    2.00   0
   6  -6  13  198.44    3.04   0
   6  -5  11   72.64    2.40   0
   6  -4   8    9.58    1.75   0
   7  -9  15   42.57    2.80   0
   7  -8  14    4.82    2.53   0
   7  -6  11  123.69    2.48   0
   7  -5  -6  106.84    2.20   0
   7  -5   8   67.15    2.21   0
   7  -4   0  515.46    3.66   0
   7  -4   1   75.68    1.98   0
   7  -4   2  232.14    2.68   0
   8 -10 -12   99.24    2.99   0
   8 -10  14    4.05    2.70   0
   8  -9 -11    5.59    2.25   0
   8  -9  13   -1.26    2.62   0
   8  -8 -10  160.15    2.66   0
   8  -8  12   64.39    2.36   0
   8  -7  -8   16.28    1.88   0
   8  -7  10  195.71    2.89   0
   8  -5   0    1.31    1.51   0
   8  -5   1  865.55    4.40   0
   8  -5   2   38.23    1.75   0
   9 -11 -11   35.93    2.51   0
   9 -10 -10   27.40    2.13   0
   9  -9  -9   34.95    2.02   0
   9  -8  -7   76.17    2.29   0
   9  -8   9   18.70    1.92   0
   9  -7  -5  369.64    3.14   0
   9  -7  -4   12.20    1.95   0
   9  -7   6   60.54    2.04   0
  10 -12  -9   16.13    2.52   0
  10 -11  -8   25.70    2.59   0
  10 -11   9   16.31    2.85   0
  10 -10  -7    0.08    1.96   0
  10 -10   8    2.04    2.34   0
  10  -9  -5   40.35    2.32   0
  10  -9   6  126.50    2.81   0
  10  -9   7   -0.73    1.87   0
  10  -8  -2   81.06    2.15   0
  10  -8  -1    2.32    1.97   0
  10  -8   0   93.14    2.36   0
  10  -8   1    0.78    1.98   0
  10  -8   2  108.37    2.50   0
  10  -8   3    2.07    1.84   0
  10  -8   4  267.75    2.92   0
  11 -12  -5   13.47    2.41   0
  11 -11  -4    3.48    2.15   0
  11 -11  -3   44.17    2.63   0
  11 -11   4    6.23    2.66   0
  11 -11   5   19.07    2.44   0
  11 -10  -2   14.21    2.06   0
  11 -10  -1   17.93    2.07   0
  11 -10   0   16.41    2.12   0
  11 -10   1    5.95    2.06   0
  11 -10   2   29.89    2.23   0
  11 -10   3   13.07    2.10   0
 -19  -1  -1   20.58    2.82   0
 -19  -1   0    5.81    2.53   0
 -18  -2  -6   72.31    2.80   0
 -18  -1  -3    6.43    2.52   0
 -18   0   5    0.48    2.48   0
 -18   0   6  200.74    3.27   0
 -17  -1  15   19.98    3.00   0
 -17   0   0    0.49    2.30   0
 -17   0   1   27.01    2.23   0
 -17   0   9    0.42    2.00   0
 -17   0  10   -0.24    2.44   0
 -16  -1  -6   53.73    2.63   0
 -16  -1  16   37.94    3.12   0
 -16   0  -2   54.84    2.43   0
 -16   0  12  117.87    2.89   0
 -15  -1  -7    2.37    2.01   0
 -15  -1  17    2.95    2.64   0
 -15   0  -3   82.72    2.24   0
 -15   0  13    1.54    2.00   0
 -14  -1  -8   72.95    2.51   0
 -14   0  14  130.37    2.89   0
 -14   1   1  126.19    2.46   0
 -14   1   2   18.63    1.80   0
 -14   1   3   13.28    1.72   0
 -14   1   4    1.07    1.76   0
 -14   1   5   96.83    2.18   0
 -14   1   6    1.00    1.67   0
 -14   1   7   54.20    2.08   0
 -14   1   8   42.01    2.27   0
 -13  -3 -13   22.46    2.88   0
 -13  -2 -11   24.92    2.39   0
 -13  -1  18    4.61    2.77   0
 -13   1   0   19.79    1.85   0
 -13   1   9  102.50    2.21   0
 -12  -4 -15  141.93    3.61   0
 -12  -1  18  149.03    3.55   0
 -12   0  -6   64.27    2.04   0
 -12   0  15    1.29    2.29   0
 -12   1  -2   88.27    2.31   0
 -12   1  -1  121.16    2.22   0
 -12   1  10   77.12    2.07   0
 -11  -3 -14   18.51    2.42   0
 -11  -2 -12    0.31    2.14   0
 -11  -1 -10  138.43    2.77   0
 -11   0  -7   12.14    1.96   0
 -11   1  -2   20.20    1.70   0
 -11   1  11  237.70    3.04   0
 -10  -5 -17   10.16    3.32   0
 -10   1  -3   93.93    2.06   0
 -10   1  11   53.02    2.17   0
  -9  -4 -16    9.24    2.97   0
  -9   1  -3   87.76    2.08   0
  -9   1  11  519.00    4.27   0
  -8  -1  18  101.21    3.54   0
  -8   1  11  146.90    2.78   0
  -7  -2  20    2.38    3.34   0
  -7   1  -3 1050.21    5.42   0
  -6   1  -3  152.32    2.86   0
  -5   1  -2   98.86    2.37   0
  -4  -1 -10  225.48    3.88   0
  -4   1  -1  126.62    3.12   0
  -4   1   7   12.59    2.17   0
  -3  -2 -12   67.52    3.38   0
  -3   0  -6    0.91    2.10   0
   0  -9 -19   20.26    4.34   0
   1  -3 -11   80.55    3.89   0
   2  -8 -17   15.01    3.20   0
   2  -6 -15  240.20    4.51   0
   2  -6  19   45.60    3.12   0
   2  -4 -12    5.40    2.35   0
   2  -4  16   17.02    2.58   0
   2  -2  -7   61.36    3.19   0
   2  -1  -2  204.02    4.53   0
   3  -9 -17    1.00    2.76   0
   3  -8  20    0.36    2.96   0
   3  -7  19    8.85    3.07   0
   3  -3  12   65.25    2.62   0
   3  -2  -5   75.73    2.52   0
   4  -6 -13  140.47    3.23   0
   4  -2  -1   10.91    1.80   0
   4  -2   4  310.61    3.78   0
   5  -9 -15    1.53    2.51   0
   5  -7 -13   65.10    2.60   0
   5  -7  16    2.77    2.26   0
   5  -5 -10   14.17    1.92   0
   5  -5  13   23.53    2.15   0
   6 -11 -15    1.47    2.68   0
   6  -9 -14   65.01    2.65   0
   6  -8 -13    2.80    2.05   0
   6  -6 -10  114.97    2.56   0
   6  -5  -8    2.58    1.61   0
   6  -4  -5   97.23    2.26   0
   6  -4   7  128.01    2.66   0
   7 -11 -14    6.25    2.40   0
   7 -10 -13   28.47    2.47   0
   7  -7 -10   41.04    1.88   0
   7  -7  12   13.45    2.25   0
   7  -6  -8  166.27    2.46   0
   7  -6  10  177.97    2.80   0
   7  -5  -5   31.84    1.79   0
   7  -5   7   32.20    2.07   0
   8 -11 -12   36.37    2.88   0
   8  -8  -9    1.46    2.11   0
   8  -8  11    5.22    2.30   0
   8  -7  -7   89.80    2.29   0
   8  -7   9   29.09    2.08   0
   8  -6  -5  102.14    2.12   0
   8  -6   6   59.12    2.18   0
   8  -6   7    9.17    1.70   0
   9 -11 -10   -0.03    2.38   0
   9 -10  -9   27.65    2.53   0
   9 -10  11   19.22    2.35   0
   9  -9  -8    3.22    1.80   0
   9  -9  10    6.85    2.10   0
   9  -8  -6   13.17    1.98   0
   9  -8   8    2.00    1.77   0
   9  -7  -3  198.88    2.59   0
   9  -7   4   63.60    2.34   0
   9  -7   5  302.83    2.98   0
  10 -12  -8    0.94    2.35   0
  10 -11  -7   18.01    2.50   0
  10 -11   8    1.27    2.60   0
  10 -10  -6  255.10    2.97   0
  10 -10   7   28.91    2.47   0
  10  -9  -4    1.66    1.83   0
  10  -9  -3   26.56    2.25   0
  10  -9   5    4.19    1.89   0
  11 -12  -4   64.63    2.48   0
  11 -12  -3    1.50    2.25   0
  11 -12  -2   73.53    3.01   0
  11 -12  -1    2.90    2.65   0
  11 -12   3    3.20    2.80   0
  11 -11  -2   -1.24    2.13   0
  11 -11  -1   18.72    2.28   0
  11 -11   0   -1.02    2.17   0
  11 -11   1    5.97    2.27   0
  11 -11   2    1.86    2.13   0
  11 -11   3   34.28    2.43   0
 -19  -1  -2    1.70    2.73   0
 -18  -1  -4    9.28    2.54   0
 -18   0   1   -0.43    2.50   0
 -18   0   2   21.71    2.30   0
 -18   0   3    1.12    2.20   0
 -18   0   4   85.27    2.63   0
 -18   0   7   -0.43    2.20   0
 -18   0   8  161.83    2.89   0
 -18   0   9   -0.43    2.54   0
 -17  -2  -8    1.95    2.34   0
 -17  -1  -5   29.96    2.19   0
 -17   0  -1    6.88    2.10   0
 -17   0  11   25.83    2.34   0
 -16  -2  -9   15.90    2.34   0
 -16   0  -3    0.29    1.94   0
 -16   0  13   -1.26    2.51   0
 -15  -3 -12   46.07    3.03   0
 -15  -2 -10   35.46    2.39   0
 -15   0  -4    0.98    1.82   0
 -15   0  14   -1.15    2.60   0
 -15   1   2    3.07    2.11   0
 -15   1   3  119.41    2.33   0
 -15   1   4    0.96    1.82   0
 -15   1   5  129.32    2.40   0
 -15   1   6   18.96    2.00   0
 -15   1   7  143.45    2.54   0
 -15   1   8   62.11    2.37   0
 -14  -2 -11   55.91    2.99   0
 -14  -1  18    7.46    2.66   0
 -14   0  -5   -0.52    1.81   0
 -14   0  15   -0.79    2.35   0
 -14   1   0   36.01    1.86   0
 -14   1   9    7.20    1.69   0
 -14   1  10    3.66    1.96   0
 -13  -4 -15    3.14    3.14   0
 -13  -1  -9    9.02    1.94   0
 -13   0  -6   -0.94    1.69   0
 -13   0  15   33.49    2.14   0
 -13   1  -2   65.50    2.24   0
 -13   1  -1  295.32    2.91   0
 -13   1  10    6.28    1.75   0
 -13   1  11  250.49    3.22   0
 -12  -2 -12   -0.33    2.34   0
 -12  -1 -10  257.33    3.40   0
 -12   0  -7   -0.55    1.95   0
 -12   1  -3  178.76    2.67   0
 -12   1  11   33.09    2.01   0
 -11   1  -3  693.43    4.05   0
 -10  -4 -16    0.82    2.98   0
 -10   0  -8    9.32    1.85   0
 -10   0  16   25.28    2.67   0
 -10   1  -4  178.71    2.73   0
 -10   1  12  129.38    2.74   0
  -9  -2 -13   91.68    2.78   0
  -9   0  -8    1.48    1.83   0
  -9   1  -4    1.90    1.62   0
  -8  -2 -13  133.96    3.04   0
  -8  -1 -11   -1.34    1.97   0
  -8   0  -8  131.54    2.44   0
  -8   1  -4  285.85    3.06   0
  -7  -2 -13    5.56    2.02   0
  -7  -1 -11  110.45    2.89   0
  -7  -1  18   30.92    3.16   0
  -7   0  -8    0.08    1.86   0
  -7   0  15  158.18    3.45   0
  -7   1  -4  125.31    2.69   0
  -7   1  11   80.65    2.41   0
  -6  -2 -13  139.94    3.27   0
  -6   0  -8  255.63    3.40   0
  -6   1  10  445.05    4.47   0
  -5   1   9   77.69    2.61   0
  -4  -4 -16   18.50    3.62   0
  -4   0  -7   -0.20    2.03   0
  -4   0  13    0.17    2.55   0
  -3   1   2 1484.95    8.97   0
  -3   1   3  853.04    6.99   0
  -3   1   4   43.93    2.72   0
  -2  -4  20    9.22    3.84   0
  -2   0  -5    0.05    2.20   0
   0  -6  21   53.25    3.96   0
   0  -2  14    2.23    2.73   0
   1  -7  21    5.39    3.22   0
   1  -6  20   34.85    3.31   0
   1  -4  17    4.91    2.74   0
   1  -3  15   -0.08    2.33   0
   2  -7 -16   94.61    3.59   0
   2  -7  20   16.65    2.97   0
   2  -1   5    0.68    2.40   0
   3  -6 -14    8.26    2.38   0
   3  -5  16  216.81    3.84   0
   3  -2   8  168.86    3.27   0
   4  -9 -16   41.19    2.75   0
   4  -7 -14   46.75    2.69   0
   4  -6  16   10.45    2.37   0
   4  -4  -9   16.46    2.15   0
   4  -2   0  452.29    4.33   0
   4  -2   1   72.25    2.39   0
   4  -2   2   18.98    1.94   0
   4  -2   3   16.47    1.87   0
   5 -11 -16   22.65    3.18   0
   5  -8 -14   40.29    2.48   0
   5  -8  17   82.62    3.01   0
   5  -4  -7    1.95    2.04   0
   5  -4  10   72.12    2.37   0
   5  -3  -3  192.67    2.88   0
   5  -3   6   38.42    2.03   0
   6  -9  16   45.84    3.01   0
   6  -8  15   -0.17    2.38   0
   6  -7  14   13.87    2.19   0
   6  -6  12    5.60    2.03   0
   6  -5  10    2.80    1.90   0
   6  -4  -4   94.10    2.15   0
   6  -4   6    5.45    1.95   0
   7 -10  15   35.77    3.00   0
   7  -9 -12    1.08    2.04   0
   7  -9  14   -1.06    2.49   0
   7  -8 -11   32.85    2.03   0
   7  -8  13   54.83    2.63   0
   7  -5  -4  219.52    2.72   0
   7  -5   6  107.48    2.38   0
   8 -12 -12    2.15    2.74   0
   8 -10 -11    6.07    2.02   0
   8  -9 -10   23.15    1.97   0
   8  -9  12   20.69    2.15   0
   8  -6  -4  324.15    2.97   0
   8  -6  -3    6.92    1.82   0
   8  -6   5    1.15    1.54   0
   9 -12 -10   48.40    2.62   0
   9 -11  -9    9.92    2.42   0
   9 -10  10    5.50    2.19   0
   9  -9  -7   77.22    2.29   0
   9  -9   9   19.13    2.04   0
   9  -8  -5    1.73    1.69   0
   9  -8   7   41.88    2.01   0
   9  -7  -2    0.99    1.72   0
   9  -7  -1  308.82    2.94   0
   9  -7   0    1.24    1.69   0
   9  -7   1  377.93    3.15   0
   9  -7   2    2.08    1.74   0
   9  -7   3  171.62    2.46   0
  10 -12  -7   11.80    2.38   0
  10 -11  -6    0.90    2.02   0
  10 -11   7   38.34    2.41   0
  10 -10  -5   -0.33    1.93   0
  10 -10  -4  123.50    2.74   0
  10 -10   5   17.10    2.50   0
  10 -10   6   75.32    2.40   0
  10  -9  -2    0.96    1.86   0
  10  -9  -1   12.65    1.84   0
  10  -9   0    6.83    1.81   0
  10  -9   1    2.61    1.83   0
  10  -9   2    6.03    1.83   0
  10  -9   3    4.06    1.87   0
  10  -9   4   23.86    1.99   0
  11 -12   0   38.86    2.62   0
  11 -12   1    2.00    2.39   0
 -19   0   3    1.14    2.67   0
 -19   0   4    0.95    2.60   0
 -19   0   5    4.22    2.35   0
 -19   0   6    0.28    2.32   0
 -19   0   7    2.91    2.58   0
 -19   0   8    0.83    2.54   0
 -18  -1  -5   20.82    2.79   0
 -18   0   0  152.42    2.95   0
 -18   0  10  150.87    3.09   0
 -18   0  11   -0.96    2.76   0
 -17  -1  -6    1.76    2.26   0
 -17   0  -2    0.04    2.20   0
 -17   0  12    1.88    2.17   0
 -17   0  13   12.51    2.66   0
 -16  -2 -10   15.91    2.75   0
 -16  -1  -7    8.97    2.16   0
 -16   0  -4   16.02    2.26   0
 -16   0  14  121.33    3.29   0
 -16   1   3   40.30    2.32   0
 -16   1   4    0.61    1.91   0
 -16   1   5    4.95    1.98   0
 -16   1   6    0.32    1.93   0
 -16   1   7    0.16    2.22   0
 -15  -1  -8   14.96    2.16   0
 -15  -1  18    6.22    2.77   0
 -15   0  -5  167.68    2.63   0
 -15   1   0   13.56    2.15   0
 -15   1   1  311.36    3.08   0
 -15   1   9   84.22    2.24   0
 -15   1  10   63.80    2.47   0
 -14  -3 -13    8.49    2.43   0
 -14  -1  -9   33.29    2.20   0
 -14   0  -6  106.99    2.28   0
 -14   1  -2   57.67    2.32   0
 -14   1  -1  137.67    2.40   0
 -14   1  11   16.69    2.28   0
 -13  -2 -12    9.10    2.58   0
 -13   0  -7   30.55    2.16   0
 -13   0  16    0.21    2.26   0
 -13   1  -3  104.97    2.49   0
 -12  -3 -14    0.90    2.44   0
 -12  -2  21   36.67    3.80   0
 -12   0  16  106.39    3.02   0
 -12   1  12   97.40    2.54   0
 -11  -2  21   93.65    4.03   0
 -11  -1  19   27.36    2.98   0
 -11   0  -8    0.73    1.88   0
 -11   0  16   -0.28    2.30   0
 -11   1  -4   63.27    1.91   0
 -11   1  12    8.70    1.71   0
 -10  -2 -13   78.17    2.74   0
 -10  -2  21   51.99    3.70   0
 -10  -1 -11    0.44    2.08   0
  -9  -3 -15   20.05    2.69   0
  -9   0  16    0.56    2.15   0
  -9   1  12   43.14    2.19   0
  -8  -3 -15   35.92    2.89   0
  -8   1  12  327.84    3.78   0
  -7  -3 -15   14.06    2.67   0
  -7  -3  22   57.94    5.70   0
  -6  -3 -15    8.14    2.70   0
  -6  -1 -11   17.40    2.09   0
  -6   1  -4  112.51    2.38   0
  -5  -2 -13   54.14    2.70   0
  -5  -1  17   66.53    4.15   0
  -5   0  14    0.11    2.30   0
  -5   1  -3  857.31    5.44   0
  -4   1  -2  115.53    2.70   0
  -4   1   8  150.45    3.71   0
  -3   0  12   -0.00    2.86   0
  -3   1   1  703.36    6.32   0
  -3   1   5  499.84    5.80   0
  -2  -8 -19    8.22    4.98   0
  -2  -1  -9  108.51    4.25   0
  -1  -1  -8  130.20    6.20   0
   0  -4  18   -0.00    2.84   0
   2 -10 -18    1.61    3.35   0
   2  -1  -1   24.93    3.34   0
   3  -8 -16   11.35    2.75   0
   3  -7 -15  162.96    3.80   0
   3  -4  14   98.12    2.80   0
   3  -3  -8   75.43    2.86   0
   4  -8 -15    5.43    2.24   0
   4  -7  17   -0.19    2.43   0
   4  -5 -11  375.84    4.11   0
   4  -5  14   72.36    2.56   0
   4  -4  12   38.03    2.21   0
   4  -3  -6   73.64    2.32   0
   4  -3   9  199.40    3.21   0
   5  -6 -11   31.26    2.16   0
   5  -6  14    6.73    2.02   0
   5  -5  12  330.65    3.65   0
   5  -3  -2  651.01    4.55   0
   5  -3   5  733.46    4.78   0
   6 -10 -14   51.10    2.84   0
   6  -9 -13   11.74    2.29   0
   6  -8 -12   35.39    2.16   0
   6  -7 -11   20.16    2.04   0
   6  -5  -7  245.82    2.96   0
   6  -4  -3   14.68    1.68   0
   6  -4   5  805.56    4.80   0
   7 -11 -13   13.88    2.57   0
   7  -7  -9  442.27    3.50   0
   7  -7  11    4.56    1.82   0
   7  -6  -7   13.73    1.64   0
   7  -6   9  246.14    2.84   0
   7  -5  -3    0.38    1.56   0
   7  -5   5  138.39    2.30   0
   8 -11 -11   19.94    2.58   0
   8 -10  12    0.07    2.49   0
   8  -9  -9    2.33    2.02   0
   8  -9  11   15.12    2.41   0
   8  -8  -8   41.31    1.84   0
   8  -8  10   39.70    2.07   0
   8  -7  -6   90.85    2.11   0
   8  -7   8  272.68    2.88   0
   8  -6  -2   12.12    1.50   0
   8  -6  -1   18.29    1.88   0
   8  -6   0   22.40    1.90   0
   8  -6   2   21.79    1.90   0
   8  -6   3   36.41    1.74   0
   8  -6   4   15.43    1.59   0
   9 -12  -9    0.99    2.58   0
   9 -11  10    0.58    2.31   0
   9 -10  -8    2.36    1.86   0
   9 -10   9   54.17    2.32   0
   9  -9  -6   19.95    2.06   0
   9  -9   8    3.28    1.90   0
   9  -8  -4    0.37    1.70   0
   9  -8  -3    7.77    1.99   0
   9  -8   5    3.11    1.71   0
   9  -8   6    6.93    1.84   0
  10 -12  -6   12.75    2.32   0
  10 -12  -5    0.11    2.62   0
  10 -12   6    2.96    2.60   0
  10 -11  -5    7.56    2.04   0
  10 -11  -4   -0.63    2.31   0
  10 -11   6   16.94    2.25   0
  10 -10  -3    3.20    1.91   0
  10 -10  -2  288.07    3.16   0
  10 -10  -1    3.31    2.29   0
  10 -10   2   48.96    2.48   0
  10 -10   3    6.73    2.08   0
 -19   0   1   20.28    2.54   0
 -19   0   2   -2.30    2.29   0
 -19   0   9    3.96    2.55   0
 -18  -1  -6    1.71    2.76   0
 -18   0  -2   43.73    2.72   0
 -18   0  -1    1.48    2.28   0
 -18   0  12  108.83    2.95   0
 -17  -1  -7   37.33    2.75   0
 -17   0  -3  142.23    2.75   0
 -17   0  14    0.28    2.60   0
 -17   1   4   17.25    2.37   0
 -17   1   5  142.64    3.02   0
 -17   1   6   45.71    2.61   0
 -16  -1  -8   20.80    2.56   0
 -16   0  -5   -0.14    2.22   0
 -16   1   0   11.76    2.32   0
 -16   1   1   25.95    2.07   0
 -16   1   2   48.55    2.18   0
 -16   1   8    7.98    1.98   0
 -16   1   9   11.59    1.95   0
 -15  -2 -11   69.13    2.63   0
 -15  -1  -9   37.26    2.63   0
 -15   0  -6    0.91    2.16   0
 -15   1  -1   37.04    2.06   0
 -15   1  11   37.02    2.44   0
 -14   0  -7    0.52    2.11   0
 -14   0  16   12.83    2.57   0
 -14   1  -3   97.75    2.43   0
 -14   1  12   21.51    2.33   0
 -13  -3 -14   74.60    3.27   0
 -13  -1 -10   95.42    2.43   0
 -13  -1  19   -1.17    2.63   0
 -13   1  12   13.52    1.95   0
 -12  -4 -16    7.58    3.15   0
 -12  -1  19   -0.01    2.68   0
 -12   0  -8  275.20    3.17   0
 -12   1  -4  215.74    2.65   0
 -12   1  13    0.32    2.07   0
 -11  -2 -13   57.72    2.56   0
 -11  -1 -11   -0.02    2.22   0
 -11   1  -5  202.97    2.84   0
 -11   1  13   99.26    2.62   0
 -11   2   4   18.68    1.90   0
 -11   2   5   28.06    1.97   0
 -10  -3 -15   16.33    2.60   0
 -10  -1  19    1.90    2.76   0
 -10   1  -5  127.83    2.27   0
 -10   1  13   57.20    2.46   0
 -10   2   3   66.50    2.16   0
 -10   2   4  338.38    3.18   0
 -10   2   5    1.44    1.92   0
  -9  -2  21   38.71    3.85   0
  -9  -1  19    5.22    3.01   0
  -9   0  -9   96.17    2.38   0
  -9   1  -5  223.14    2.74   0
  -9   2   3  174.38    2.71   0
  -9   2   4   12.25    1.99   0
  -9   2   5   62.44    2.24   0
  -8   0  -9   -0.03    1.78   0
  -8   0  16   59.13    2.88   0
  -8   1  -5    3.43    1.67   0
  -7   1  -5  298.50    3.42   0
  -6   0  15   -0.43    2.34   0
  -6   1  11   74.05    2.44   0
  -5  -3 -15   13.78    2.91   0
  -5  -1 -11  578.21    5.41   0
  -5   0  -8    0.54    1.88   0
  -5   1  10    7.21    2.07   0
  -3  -5  22   94.33    5.92   0
  -3   1   0  461.61    5.18   0
  -1  -4  19    4.71    3.06   0
   0  -8 -18    1.51    3.48   0
   0  -5 -15    2.83    3.37   0
   1  -9 -18   12.83    3.52   0
   2  -5  17    1.23    2.50   0
   2  -1   4  281.97    4.64   0
   3 -10 -17   72.27    3.81   0
   3  -8  19   65.86    3.41   0
   3  -6  17    0.47    2.28   0
   3  -3  11    0.62    1.94   0
   3  -2  -4   43.74    2.20   0
   4 -10 -16   27.26    3.09   0
   5 -10 -15   75.83    3.10   0
   5  -9  17   11.82    2.94   0
   5  -8  16    1.45    2.50   0
   5  -7  15   -0.15    2.35   0
   5  -5  -9   32.65    2.01   0
   5  -4  -6 1605.62    7.00   0
   5  -4   9    3.45    1.62   0
   5  -3  -1  168.33    2.73   0
   5  -3   0    1.46    2.16   0
   5  -3   3  199.25    2.82   0
   5  -3   4    3.39    1.66   0
   6 -11 -14   30.45    2.95   0
   6  -9  15    3.00    2.48   0
   6  -8  14    9.20    2.27   0
   6  -7  13    0.34    2.09   0
   6  -6  -9  317.89    3.24   0
   6  -6  11  345.32    3.43   0
   6  -5   9  185.53    2.57   0
   6  -4  -2   14.03    1.68   0
   6  -4   4   26.55    1.75   0
   7 -12 -13    1.27    2.52   0
   7 -10 -12   15.33    2.17   0
   7 -10  14    6.77    2.68   0
   7  -9 -11   96.78    2.66   0
   7  -9  13   17.97    2.52   0
   7  -8 -10   10.93    1.86   0
   7  -8  12    0.81    1.87   0
   7  -7  -8    1.31    1.79   0
   7  -7  10   29.35    2.12   0
   7  -6  -6    3.79    1.61   0
   7  -6   8  303.39    3.00   0
   7  -5  -2   35.40    1.76   0
   7  -5  -1   -0.12    1.51   0
   7  -5   3   55.85    1.89   0
   7  -5   4  402.81    3.28   0
   8 -12 -11   30.18    2.54   0
   8 -11  12   16.77    3.04   0
   8  -9  10   86.04    2.64   0
   8  -8  -7    5.84    1.87   0
   8  -8   9    8.80    1.69   0
   8  -7  -5  223.49    2.70   0
   8  -7   6   28.11    2.10   0
   8  -7   7  100.84    2.22   0
   8  -6   1  139.50    2.21   0
   9 -12  -8   24.22    2.65   0
   9 -11  -8   12.91    2.21   0
   9 -11   9    0.53    2.30   0
   9 -10  -7   36.82    2.07   0
   9 -10   8   21.97    2.05   0
   9  -9  -5  183.37    2.61   0
   9  -9   6    1.63    2.09   0
   9  -9   7  103.40    2.32   0
   9  -8  -2   17.61    1.70   0
   9  -8  -1   15.26    1.72   0
   9  -8   0   71.66    2.22   0
   9  -8   1    4.21    1.93   0
   9  -8   2   47.77    2.20   0
   9  -8   3    2.30    1.75   0
   9  -8   4   20.27    1.84   0
  10 -12  -4    4.21    2.19   0
  10 -12  -3   -0.18    2.47   0
  10 -12   4   13.79    2.71   0
  10 -12   5   26.88    2.57   0
  10 -11  -3    1.15    2.02   0
  10 -11  -2    0.71    2.05   0
  10 -11  -1   56.45    2.61   0
  10 -11   0   -0.90    2.35   0
  10 -11   1   36.25    2.51   0
  10 -11   2    6.80    2.20   0
  10 -11   3   21.16    2.35   0
  10 -11   4    2.35    2.20   0
  10 -10   0  248.73    3.02   0
  10 -10   1    2.22    1.92   0
 -19   0  -1   44.96    2.98   0
 -19   0   0    0.63    2.42   0
 -18   0  -3   -1.78    2.49   0
 -17   0  -4   -0.07    2.01   0
 -17   1   1   31.42    2.51   0
 -17   1   2    6.70    2.09   0
 -17   1   3   93.23    2.46   0
 -17   1   7   59.06    2.32   0
 -17   1   8   15.21    2.13   0
 -17   1   9  100.08    2.82   0
 -16  -2 -11   34.57    2.97   0
 -16   0  15    0.44    2.26   0
 -16   1  -1   47.91    2.19   0
 -16   1  10  126.58    2.67   0
 -16   1  11    1.01    2.34   0
 -15   0  16    0.29    2.66   0
 -15   1  -2    0.83    1.79   0
 -15   1  12    3.84    2.47   0
 -14  -3 -14    1.74    2.77   0
 -14  -2 -12   42.65    2.47   0
 -14  -1 -10   17.80    2.10   0
 -14  -1  19    5.23    3.00   0
 -14   1  -4   40.69    2.23   0
 -14   1  13    1.98    2.13   0
 -13   0  -8   -0.24    1.77   0
 -13   1  -4   41.69    1.90   0
 -13   1  13   18.25    2.26   0
 -13   2   4  276.86    3.05   0
 -13   2   5  136.22    2.64   0
 -12  -2 -13   10.16    2.34   0
 -12  -1 -11    7.02    2.23   0
 -12   0  17    0.59    2.45   0
 -12   1  -5   61.93    2.03   0
 -12   2   2  550.96    3.61   0
 -12   2   3   22.04    1.78   0
 -12   2   4  543.77    3.65   0
 -12   2   5    2.71    1.65   0
 -12   2   6  193.35    2.57   0
 -12   2   7   17.99    2.00   0
 -11  -3 -15   37.32    2.93   0
 -11   0  -9   85.96    2.46   0
 -11   0  17   93.10    2.91   0
 -11   2   1  220.83    2.57   0
 -11   2   2   59.62    1.92   0
 -11   2   3   11.72    1.60   0
 -11   2   6   39.80    1.74   0
 -11   2   7    1.86    1.79   0
 -10   0  -9    0.89    1.46   0
 -10   0  17   -0.43    2.46   0
 -10   2   1    0.76    1.50   0
 -10   2   2  357.91    3.11   0
 -10   2   6  235.96    2.74   0
 -10   2   7   35.74    2.13   0
  -9  -5 -18   27.71    3.65   0
  -9   1  -6    3.49    1.99   0
  -9   1  13  131.48    2.82   0
  -9   2   1   27.73    1.74   0
  -9   2   2    1.24    1.52   0
  -9   2   6   20.76    1.76   0
  -9   2   7    0.02    1.93   0
  -8  -6 -19   25.81    4.63   0
  -8  -5 -18   12.66    3.60   0
  -8   2   1   34.39    2.01   0
  -8   2   2    5.10    1.58   0
  -8   2   3   14.10    1.65   0
  -8   2   4  477.01    3.69   0
  -8   2   5  219.87    2.85   0
  -8   2   6  683.13    4.67   0
  -7  -6 -19   32.57    4.77   0
  -7  -5 -18   27.49    4.01   0
  -7   0  -9  177.39    2.95   0
  -7   1  12   12.67    2.00   0
  -6  -2  20   15.67    4.48   0
  -6   1  -5    9.93    1.99   0
  -5   1  -4   21.47    1.81   0
  -4   1  -3  105.16    2.84   0
  -3  -1 -10   89.78    3.34   0
  -3   1   6   67.08    2.99   0
   0  -3  16   82.90    3.51   0
   1  -5  18  154.85    3.91   0
   1  -2  12   80.92    3.07   0
   1  -1   8  132.20    4.22   0
   2  -8  20   -0.45    3.13   0
   2  -6  18    1.31    2.49   0
   2  -4  15  220.27    3.79   0
   2  -3  13    6.56    1.93   0
   2  -2  10   99.71    2.81   0
   2  -1   0  195.27    4.37   0
   3  -7  18    2.03    2.63   0
   3  -5 -12  132.61    3.11   0
   3  -4 -10 1145.48    7.21   0
   3  -2   7  156.75    3.02   0
   4  -9  18   47.58    3.02   0
   4  -6 -12   62.31    2.62   0
   4  -6  15  180.41    3.14   0
   4  -4  11    0.32    1.69   0
   4  -3  -5 1125.57    6.48   0
   4  -3   8   32.17    2.29   0
   5 -11 -15    0.80    2.79   0
   5  -9 -14    0.77    2.29   0
   5  -8 -13   58.54    2.44   0
   5  -7 -12    0.22    2.03   0
   5  -6  13   47.60    2.36   0
   5  -5  11   22.73    2.09   0
   5  -4   8   36.87    2.10   0
   5  -3   1    1.71    1.68   0
   5  -3   2    0.59    1.68   0
   6 -10 -13    6.28    2.30   0
   6  -7 -10   19.53    2.12   0
   6  -5  -6   55.51    2.04   0
   6  -5   8   10.05    1.90   0
   6  -4  -1   51.18    1.90   0
   6  -4   0    0.67    1.52   0
   6  -4   1  149.92    2.38   0
   6  -4   2   62.18    1.94   0
   6  -4   3  137.23    2.32   0
   7 -11 -12    9.34    2.47   0
   7 -10  13   10.52    2.54   0
   7  -8  -9   30.07    2.11   0
   7  -8  11  124.50    2.69   0
   7  -6  -5   30.03    2.00   0
   7  -6   7   16.95    1.91   0
   7  -5   0    5.10    1.54   0
   7  -5   1    2.10    1.49   0
   7  -5   2    7.42    1.56   0
   8 -12 -10   -1.15    2.74   0
   8 -11 -10    2.19    1.96   0
   8 -10  -9    0.12    2.21   0
   8 -10  11    8.79    2.23   0
   8  -9  -8    1.34    1.69   0
   8  -8   8  157.58    2.48   0
   8  -7  -4    0.57    1.53   0
   8  -7  -3  117.19    2.44   0
   8  -7   5   24.68    1.83   0
   9 -12  -7    6.25    2.58   0
   9 -11  -7   45.53    2.22   0
   9 -11   8   28.34    2.31   0
   9 -10  -6    5.54    1.88   0
   9 -10  -5    0.43    2.07   0
   9 -10   7  199.44    2.83   0
   9  -9  -4    1.89    1.79   0
   9  -9  -3  142.88    2.60   0
   9  -9   4   29.18    2.17   0
  10 -12  -2    3.50    2.23   0
  10 -12  -1    4.79    2.37   0
  10 -12   0    0.64    2.22   0
  10 -12   1   18.24    2.38   0
  10 -12   2   -1.54    2.28   0
  10 -12   3    5.62    2.28   0
 -19   0  -2   -1.82    2.47   0
 -18   0  -4    8.17    2.52   0
 -18   1   2    3.78    2.48   0
 -18   1   3   10.43    2.29   0
 -18   1   4    8.69    2.26   0
 -18   1   5    8.01    2.14   0
 -18   1   6    3.15    2.24   0
 -18   1   7    1.73    2.15   0
 -18   1   8   25.38    2.55   0
 -17  -1  -8    2.27    2.37   0
 -17   0  -5   48.53    2.23   0
 -17   0  15   14.33    2.57   0
 -17   1  -1  216.20    3.19   0
 -17   1   0   32.18    2.21   0
 -17   1  10   24.16    2.28   0
 -17   1  11  140.69    3.17   0
 -16  -1  -9   19.19    2.25   0
 -16   0  -6    0.21    2.03   0
 -16   0  16   38.88    3.08   0
 -16   1  -2   18.81    2.04   0
 -16   1  12   26.44    2.46   0
 -15  -2 -12    8.06    2.73   0
 -15  -1 -10   59.12    2.84   0
 -15   0  -7   23.96    2.13   0
 -15   1  -3   46.61    2.05   0
 -15   1  13  254.62    3.55   0
 -14   0  -8   13.03    2.23   0
 -14   0  17   -0.33    2.65   0
 -14   2   3   -0.90    2.04   0
 -14   2   4  198.01    2.58   0
 -14   2   5   23.43    1.84   0
 -14   2   6  180.95    2.73   0
 -13  -2 -13  136.47    3.24   0
 -13  -1 -11   17.82    2.31   0
 -13   0  17   76.15    2.84   0
 -13   1  -5  213.11    2.70   0
 -13   1  14   -0.94    2.25   0
 -13   2   1   12.72    1.76   0
 -13   2   2   64.03    2.02   0
 -13   2   3   59.47    1.95   0
 -13   2   6  258.38    2.88   0
 -13   2   7   23.97    1.84   0
 -13   2   8    0.71    1.87   0
 -12  -3 -15    3.62    2.69   0
 -12   0  -9    0.72    2.06   0
 -12   1  -6   19.85    2.10   0
 -12   1  14   39.64    2.50   0
 -12   2   0  218.53    2.57   0
 -12   2   1    2.66    1.70   0
 -12   2   8   94.72    2.18   0
 -11   1  -6    2.65    1.63   0
 -11   1  14   13.10    2.15   0
 -11   2  -1    9.25    1.84   0
 -11   2   0    0.48    1.56   0
 -11   2   8   65.70    2.01   0
 -11   2   9   63.06    2.16   0
 -10  -5 -18   11.64    3.67   0
 -10  -2 -14   14.46    2.48   0
 -10  -1 -12  158.58    3.00   0
 -10   1  -6  400.25    3.35   0
 -10   1  14  210.94    3.25   0
 -10   2  -1    5.19    1.76   0
 -10   2   0  264.31    2.74   0
 -10   2   8  238.24    2.81   0
  -9  -4 -17    2.64    2.87   0
  -9  -2 -14   60.51    2.77   0
  -9  -1 -12   44.47    2.30   0
  -9   0  17    3.17    2.51   0
  -9   2  -1  225.53    2.89   0
  -9   2   0  327.73    3.04   0
  -9   2   8    6.52    2.09   0
  -8  -4 -17   35.94    3.53   0
  -8  -2 -14    2.00    2.55   0
  -8  -2  21    9.96    3.81   0
  -8  -1 -12   48.82    2.46   0
  -8  -1  19    8.93    3.04   0
  -8   1  -6   94.24    2.23   0
  -8   1  13   59.40    2.48   0
  -8   2   0  358.01    3.19   0
  -8   2   7   50.27    2.26   0
  -7  -4 -17    1.09    3.09   0
  -7  -2 -14  116.46    3.17   0
  -7  -1 -12   23.12    2.38   0
  -7   0  16    0.20    2.31   0
  -7   1  -6   14.68    2.10   0
  -7   2   1    8.51    2.04   0
  -7   2   2  600.47    4.15   0
  -7   2   3    7.30    1.70   0
  -7   2   4  534.98    4.04   0
  -7   2   5    2.93    1.63   0
  -6  -6 -19   31.74    5.46   0
  -6  -5 -18   10.39    3.89   0
  -6  -1  18   57.25    3.69   0
  -6   0  -9   -0.76    1.85   0
  -4  -2 -13   81.93    3.32   0
  -4   0  -8  891.54    6.61   0
  -4   1   9   30.32    2.68   0
  -3   0  -7  568.70    6.07   0
  -3   1  -1 1779.01    9.43   0
  -1  -9 -19    4.60    4.37   0
  -1  -2  15  100.31    4.57   0
   0  -7 -17   22.02    3.51   0
   1  -5 -14  217.78    4.61   0
   1  -2  -8  725.53    9.35   0
   2  -9 -17    7.26    3.00   0
   2  -7  19    1.81    2.61   0
   2  -5 -13  109.92    3.25   0
   2  -1   1   24.82    2.75   0
   2  -1   2   92.56    3.71   0
   2  -1   3    1.67    2.06   0
   3  -9 -16    0.86    2.84   0
   3  -5  15    0.61    2.15   0
   3  -4  13    3.95    2.04   0
   3  -2  -3  470.18    5.00   0
   4 -11 -16    7.31    2.90   0
   4  -9 -15    8.60    2.36   0
   4  -8 -14    1.13    2.48   0
   4  -8  17    0.38    2.59   0
   4  -7 -13   53.01    2.63   0
   4  -7  16    2.87    2.39   0
   4  -5  13  163.69    3.08   0
   4  -4  -8  117.43    2.81   0
   5  -9  16    0.29    2.50   0
   5  -7  14   38.20    2.49   0
   5  -6 -10   -0.12    1.81   0
   5  -5  -8  273.78    3.39   0
   5  -4  -5   10.82    2.11   0
   6 -11 -13    2.89    2.47   0
   6 -10  15   15.86    2.70   0
   6  -9 -12   32.91    2.42   0
   6  -9  14   39.79    2.74   0
   6  -8 -11    3.52    1.97   0
   6  -8  13    9.85    2.18   0
   6  -7  12   97.72    2.42   0
   6  -6  -8   48.82    1.93   0
   6  -6  10   17.62    1.91   0
   6  -5  -5  264.13    3.20   0
   6  -5   7    9.10    2.02   0
   7 -12 -12   12.42    2.36   0
   7 -11  13    5.02    2.74   0
   7 -10 -11   48.66    2.18   0
   7  -9 -10    0.39    1.84   0
   7  -9  12    0.16    1.95   0
   7  -7  -7  131.32    2.29   0
   7  -7   9   50.14    1.96   0
   7  -6  -4  242.36    2.91   0
   7  -6   6   56.19    1.88   0
   8 -11  -9    4.35    2.31   0
   8 -10  -8   89.34    2.69   0
   8 -10  10    0.68    2.15   0
   8  -9  -7   57.41    2.23   0
   8  -9   9    5.89    1.90   0
   8  -8  -5    8.38    2.00   0
   8  -8   7   18.08    1.83   0
   8  -7  -2   43.09    1.89   0
   8  -7  -1  176.02    2.38   0
   8  -7   0    1.99    1.91   0
   8  -7   1  252.09    2.93   0
   8  -7   2   24.35    1.98   0
   8  -7   3   89.74    2.10   0
   8  -7   4  100.80    2.14   0
   9 -13  -6    2.14    2.76   0
   9 -12  -6  109.43    2.74   0
   9 -12   7    1.31    2.52   0
   9 -11  -6   18.62    2.02   0
   9 -11  -5   82.20    2.58   0
   9 -11   6    8.78    2.51   0
   9 -11   7    9.48    2.11   0
   9 -10  -4    3.64    1.80   0
   9 -10   5  103.27    2.43   0
   9 -10   6   16.10    2.12   0
   9  -9  -2   13.80    1.92   0
   9  -9  -1  199.12    2.64   0
   9  -9   0    9.87    1.84   0
   9  -9   1  122.27    2.36   0
   9  -9   2   47.47    2.02   0
 -19   1   3   54.45    2.97   0
 -19   1   4   15.13    2.74   0
 -19   1   6    1.03    2.30   0
 -18   0  -5   -0.57    2.63   0
 -18   1   0    2.71    2.30   0
 -18   1   1   24.57    2.32   0
 -18   1   9    2.96    2.28   0
 -18   1  10   -0.51    2.32   0
 -17   0  -6   -1.26    2.25   0
 -17   1  -2    1.65    2.14   0
 -17   1  12   11.01    2.68   0
 -16   0  -7   -0.82    2.20   0
 -16   1  -3   83.04    2.37   0
 -16   1  13    0.51    2.49   0
 -15   0  -8    0.50    2.32   0
 -15   0  17   48.34    2.97   0
 -15   1  -4   11.94    1.92   0
 -15   1  14   20.67    2.58   0
 -15   2   2   67.74    2.38   0
 -15   2   3   43.46    2.01   0
 -15   2   4   38.66    2.00   0
 -15   2   5    2.78    1.87   0
 -15   2   6   35.85    2.01   0
 -15   2   7    0.28    2.08   0
 -14  -1 -11   27.24    2.60   0
 -14   1  -5  139.05    2.50   0
 -14   1  14  121.01    2.62   0
 -14   2   0  240.41    2.96   0
 -14   2   1    2.92    1.71   0
 -14   2   2  200.73    2.64   0
 -14   2   7   -0.53    1.80   0
 -14   2   8   39.68    1.91   0
 -13  -3 -15    0.16    2.95   0
 -13  -1  20    2.01    2.92   0
 -13   0  -9  222.80    2.93   0
 -13   1  -6   12.75    2.04   0
 -13   2  -1   -0.38    2.10   0
 -13   2   0   78.13    2.07   0
 -13   2   9   15.37    1.78   0
 -12  -1 -12   24.44    2.29   0
 -12  -1  20   23.60    3.02   0
 -12   2  -1   59.58    1.95   0
 -12   2   9    2.79    1.59   0
 -12   2  10  246.62    3.01   0
 -11  -4 -17    2.07    3.22   0
 -11  -2 -14    1.50    2.42   0
 -11  -1 -12   42.89    2.37   0
 -11  -1  20    7.91    3.10   0
 -11   2  -2   52.66    2.08   0
 -11   2  10    4.13    1.83   0
 -10   0 -10   12.99    1.99   0
 -10   1  -7    4.20    1.96   0
 -10   2  -2   57.02    1.82   0
 -10   2   9  156.97    2.46   0
  -9   0 -10   -0.75    1.99   0
  -9   1  -7  226.54    3.09   0
  -9   1  14   51.33    2.44   0
  -9   2  -2  177.22    2.71   0
  -9   2   9   93.37    2.57   0
  -8   0 -10   19.28    2.02   0
  -8   2  -1   -0.65    1.55   0
  -8   2   8  156.50    2.79   0
  -7   1  13   88.88    2.87   0
  -7   2   0  506.87    3.80   0
  -7   2   6   22.61    1.88   0
  -7   2   7    0.47    1.95   0
  -6  -4 -17   99.61    4.40   0
  -6  -2 -14    3.08    2.45   0
  -6  -1 -12  293.48    4.04   0
  -6   1  12    0.75    2.03   0
  -6   2   3  309.28    3.62   0
  -5   1  -5 1006.56    6.02   0
  -4  -1 -11   28.31    2.27   0
  -3   1   7  146.63    3.95   0
  -2  -6  22   -0.50    3.94   0
  -2  -5  21   20.36    3.87   0
  -1  -7  22   10.72    3.58   0
  -1  -5  20  166.72    4.84   0
  -1  -3  17    0.11    2.97   0
   0  -7  21    3.05    3.27   0
   0  -6 -16   13.08    3.05   0
   0  -5  19    9.01    2.98   0
   1  -8 -17   45.49    3.47   0
   1  -7  20   26.50    3.21   0
   1  -6  19    5.80    2.75   0
   2  -3  -9 1070.73    8.19   0
   2  -2  -6  462.75    5.83   0
   3  -9  19    0.15    3.08   0
   3  -8 -15   26.19    2.66   0
   3  -6 -13   21.07    2.32   0
   3  -6  16    0.82    2.40   0
   3  -3  -7  149.60    3.20   0
   3  -3  10  319.14    3.77   0
   3  -2   6  624.80    5.11   0
   4  -5 -10   18.96    1.93   0
   4  -3  -4   76.70    2.53   0
   4  -3   7 1507.05    6.85   0
   5 -10 -14    0.33    2.34   0
   5  -8  15   68.12    2.44   0
   5  -6  12  142.88    2.71   0
   5  -5  10  111.07    2.54   0
   5  -4   7   53.66    2.02   0
   6 -12 -13   19.23    2.95   0
   6  -7  -9   51.69    2.13   0
   6  -7  11   33.08    2.20   0
   6  -6  -7   50.78    2.19   0
   6  -5  -4   87.79    2.49   0
   6  -5   6   16.23    1.93   0
   7 -12 -11    2.19    2.70   0
   7 -11 -11   41.35    2.45   0
   7 -10 -10   17.36    2.25   0
   7 -10  12    2.21    2.17   0
   7  -9  11   50.13    2.41   0
   7  -8  -8   -0.15    1.76   0
   7  -8  10   11.87    1.81   0
   7  -7  -6   33.16    2.08   0
   7  -7   8   17.62    1.82   0
   7  -6  -3   37.49    1.74   0
   7  -6   4  156.16    2.51   0
   7  -6   5   61.56    1.83   0
   8 -12  -9    2.35    2.16   0
   8 -11  -8    1.03    2.44   0
   8 -11  10   18.36    2.40   0
   8 -10  -7    8.43    2.04   0
   8 -10   9   12.27    2.06   0
   8  -9  -6   31.67    2.08   0
   8  -9   7    0.19    2.15   0
   8  -9   8  123.01    2.40   0
   8  -8  -4  320.33    3.04   0
   8  -8   5   92.97    2.43   0
   8  -8   6  190.86    2.54   0
   9 -13  -5    0.35    2.44   0
   9 -12  -5    0.39    2.09   0
   9 -12  -4   62.03    2.65   0
   9 -12   5    0.36    2.68   0
   9 -12   6   56.30    2.52   0
   9 -11  -4    0.31    1.93   0
   9 -11  -3   22.61    2.39   0
   9 -11   4    0.33    2.33   0
   9 -10  -3   14.84    1.96   0
   9 -10  -2    9.09    1.91   0
   9 -10  -1   20.96    1.93   0
   9 -10   0   35.65    2.31   0
   9 -10   1   91.78    2.57   0
   9 -10   2   18.06    1.96   0
   9 -10   3  107.14    2.40   0
   9 -10   4    5.44    1.99   0
 -19   1   1  103.78    2.93   0
 -19   1   2   19.01    2.39   0
 -19   1   8    3.46    2.37   0
 -18   0  -6   32.79    2.84   0
 -18   1  -2   47.16    2.76   0
 -18   1  -1   21.91    2.39   0
 -18   1  11    9.99    2.39   0
 -18   1  12   18.50    2.79   0
 -17   0  -7    6.76    2.60   0
 -17   1  -3   66.06    2.41   0
 -17   1  13   29.27    2.89   0
 -16   0  -8    3.17    2.50   0
 -16   0  17    0.07    2.46   0
 -16   1  -4  117.13    2.59   0
 -16   1  14   10.65    2.62   0
 -16   2   2  148.77    2.78   0
 -16   2   3    0.78    1.96   0
 -16   2   4   75.02    2.25   0
 -16   2   5   21.74    2.06   0
 -16   2   7    1.66    2.16   0
 -15  -2 -13   48.39    3.13   0
 -15  -1 -11   66.46    3.10   0
 -15   1  -5   91.84    2.26   0
 -15   2   0   38.48    2.25   0
 -15   2   1    7.77    1.84   0
 -15   2   8   51.13    2.06   0
 -15   2   9  115.20    2.60   0
 -14   0  -9    0.08    2.00   0
 -14   0  18   39.01    3.07   0
 -14   1  -6   88.09    2.22   0
 -14   1  15    7.35    2.43   0
 -14   2  -1   20.55    1.85   0
 -14   2   9    0.02    1.67   0
 -14   2  10    9.55    2.16   0
 -13  -1 -12   40.30    2.75   0
 -13   0  18    0.42    2.64   0
 -13   1  15   33.62    2.59   0
 -13   2  -2   19.52    1.75   0
 -12  -2 -14   -1.77    2.52   0
 -12   0 -10   10.76    2.28   0
 -12   0  18    0.00    2.64   0
 -12   1  -7   68.70    2.03   0
 -12   1  15    3.41    2.37   0
 -12   2  -2  334.23    3.07   0
 -11  -2  22    7.58    3.55   0
 -11   0 -10   -0.23    1.72   0
 -11   0  18   -0.05    2.61   0
 -11   1  -7   42.74    1.83   0
 -11   1  15   43.14    2.39   0
 -11   2  -3  162.68    2.56   0
 -10  -3 -16   34.55    3.03   0
 -10  -1  20  192.05    4.55   0
 -10   1  15   10.51    2.33   0
 -10   2  -3    1.45    1.84   0
 -10   2  10  192.12    2.64   0
  -9  -3 -16   57.30    3.15   0
  -9   2  10   95.34    2.47   0
  -8  -3 -16   43.81    3.12   0
  -8   0  17    0.84    2.60   0
  -8   1  -7    5.25    1.66   0
  -8   1  14  113.50    3.07   0
  -8   2  -2  305.08    3.02   0
  -8   2   9    4.49    2.02   0
  -7   0 -10   -0.17    1.78   0
  -7   2  -1    0.48    1.65   0
  -7   2   8   87.19    2.52   0
  -6   1  -6  297.78    3.30   0
  -6   2   1  136.25    2.61   0
  -6   2   2 1169.41    5.91   0
  -6   2   4  308.82    3.39   0
  -6   2   5  170.91    2.76   0
  -5   0  -9  309.35    3.91   0
  -5   1  11  227.89    3.70   0
  -4  -3 -15    1.15    3.17   0
  -4   1  -4   32.39    1.96   0
  -3  -3  19    3.28    3.96   0
  -3   1  -2   16.63    2.16   0
  -2  -3  18    4.52    3.48   0
  -2   0  -6  407.36    5.97   0
  -1  -6  21   29.70    3.65   0
  -1   0  -4    0.35    2.99   0
   0  -6  20    0.20    2.99   0
   1 -10 -18    2.10    3.24   0
   1  -7 -16   71.59    3.42   0
   1  -6 -15   72.70    3.34   0
   1  -4  16  151.18    3.55   0
   1  -3  14  435.93    5.20   0
   1  -1  -4  971.64   11.65   0
   2 -10 -17   11.86    3.15   0
   2  -8 -16    3.34    2.60   0
   2  -7 -15   36.95    2.98   0
   2  -6 -14  143.15    3.49   0
   2  -5  16  178.00    3.61   0
   2  -4 -11   56.88    2.71   0
   2  -2   9  286.29    4.22   0
   3 -10 -16    4.27    2.97   0
   3  -8  18    3.39    2.62   0
   3  -7 -14    8.62    2.25   0
   3  -7  17    2.67    2.43   0
   3  -2  -2   42.91    2.61   0
   3  -2   5    5.04    1.99   0
   4 -10 -15   13.88    2.69   0
   4  -9  17    3.25    2.84   0
   4  -6  14   18.34    2.25   0
   4  -4  10    0.90    1.89   0
   4  -3   6  201.62    3.20   0
   5 -12 -14   36.06    2.96   0
   5 -11 -14   45.51    2.89   0
   5 -10  16    0.38    2.69   0
   5  -9 -13   48.08    2.53   0
   5  -9  15   -0.71    2.45   0
   5  -8 -12   17.35    2.16   0
   5  -7 -11  106.83    2.40   0
   5  -7  13    7.20    2.04   0
   5  -4  -4  299.65    3.21   0
   5  -4   6  330.05    3.55   0
   6 -11  14    3.66    2.76   0
   6 -10 -12  126.91    2.75   0
   6 -10  14    4.51    2.33   0
   6  -9 -11    2.90    2.27   0
   6  -9  13    5.40    2.43   0
   6  -8 -10   14.72    2.05   0
   6  -8  12   47.13    2.46   0
   6  -6   9   92.77    2.12   0
   6  -5  -3  747.06    4.58   0
   6  -5   5  470.83    3.79   0
   7 -11 -10   43.61    2.61   0
   7 -11  12   16.03    2.42   0
   7  -9  -9  115.37    2.37   0
   7  -9  10   10.32    2.22   0
   7  -8  -7   -0.06    1.79   0
   7  -8   9   75.79    2.12   0
   7  -7  -5  195.47    2.76   0
   7  -7   7   16.62    1.74   0
   7  -6  -2  457.11    3.33   0
   7  -6  -1   15.02    1.59   0
   7  -6   0  256.94    2.86   0
   7  -6   1   92.23    2.28   0
   7  -6   2  334.81    2.98   0
   7  -6   3   53.98    1.83   0
   8 -13  -8    3.20    2.31   0
   8 -12  -8   -1.44    2.16   0
   8 -12   9   62.85    2.77   0
   8 -11  -7    0.24    2.28   0
   8 -11   9   29.63    2.33   0
   8 -10  -6   81.61    2.40   0
   8 -10   8   12.34    1.95   0
   8  -9  -5   86.52    2.12   0
   8  -9   6   35.06    2.26   0
   8  -8  -3    2.55    1.74   0
   8  -8  -2  174.80    2.48   0
   8  -8  -1   17.45    2.01   0
   8  -8   3   93.31    2.42   0
   8  -8   4  140.91    2.32   0
   9 -13  -3    5.04    2.29   0
   9 -13  -2    3.97    2.71   0
   9 -13  -1    2.10    2.65   0
   9 -13   2   17.95    2.82   0
   9 -13   3    2.44    2.77   0
   9 -12  -3    2.58    2.18   0
   9 -12  -2   23.88    2.19   0
   9 -12  -1    1.19    2.44   0
   9 -12   0  120.24    3.01   0
   9 -12   1    0.74    2.46   0
   9 -12   2   52.02    2.75   0
   9 -12   3    1.78    2.23   0
   9 -12   4   34.49    2.47   0
   9 -11  -2    2.52    1.97   0
   9 -11  -1   72.84    2.30   0
   9 -11   0   14.97    2.08   0
   9 -11   1   64.22    2.29   0
   9 -11   2   -0.89    2.06   0
   9 -11   3   42.46    2.23   0
 -19   1  -1   21.51    2.59   0
 -19   1   0    6.79    2.47   0
 -18   1  -3    5.40    2.50   0
 -17   1  -4    3.30    2.12   0
 -17   1  14    9.88    2.87   0
 -17   2   2    6.25    2.43   0
 -17   2   4   29.47    2.20   0
 -17   2   5    1.07    2.09   0
 -17   2   6   11.60    2.12   0
 -17   2   7   15.85    2.35   0
 -16  -1 -11    2.93    2.74   0
 -16   1  -5   34.55    2.14   0
 -16   2   0  105.29    2.72   0
 -16   2   1    1.61    1.94   0
 -16   2   8   66.09    2.29   0
 -16   2   9   24.45    2.03   0
 -15   0  -9   -0.08    2.03   0
 -15   0  18    1.53    3.00   0
 -15   1  -6   55.80    2.21   0
 -15   1  15   61.04    2.82   0
 -15   2  -1   -2.08    1.83   0
 -15   2  10   36.37    2.10   0
 -14  -1 -12  164.93    3.47   0
 -14   1  -7   47.58    2.27   0
 -14   2  -2   33.22    1.97   0
 -14   2  11   -0.65    2.12   0
 -13  -2 -14    2.59    2.62   0
 -13   0 -10    0.39    1.83   0
 -13   1  -7  140.05    2.42   0
 -13   2  -3   22.14    1.89   0
 -13   2  11   99.73    2.31   0
 -12  -3 -16   36.37    3.20   0
 -12   2  -3    1.46    1.68   0
 -12   2  11   37.86    2.03   0
 -11  -3 -16   62.81    3.18   0
 -11   1  -8   21.24    1.95   0
 -11   2  -4  336.18    3.16   0
 -11   2  11  120.96    2.31   0
 -10  -2  22   -0.04    3.67   0
 -10  -1 -13    7.48    2.17   0
 -10   0  18   23.78    2.80   0
 -10   1  -8  225.93    2.96   0
 -10   2  -4  181.20    2.67   0
 -10   2  11   23.17    2.10   0
  -9  -1 -13   36.38    2.39   0
  -9  -1  20   41.91    3.56   0
  -9   1  -8  128.18    2.55   0
  -9   2  -3  391.66    3.28   0
  -8   2  -3   77.33    2.02   0
  -7  -3 -16  249.17    4.51   0
  -7  -1  19    3.17    3.10   0
  -7   1  -7   59.41    2.04   0
  -7   2  -2  609.93    4.13   0
  -6   0 -10 1417.50    7.14   0
  -6   2   0 1336.56    6.18   0
  -6   2   6 1205.95    6.22   0
  -5  -5 -18  142.18    7.11   0
  -5   0  15  305.14    5.54   0
  -2  -2 -12    1.44    3.89   0
   0  -9 -18   66.09    4.10   0
   2  -8  19   10.82    2.72   0
   2  -6  17  164.39    3.57   0
   2  -4  14   43.54    2.56   0
   2  -3  12   58.99    2.37   0
   3  -5 -11   18.09    2.17   0
   3  -5  14  144.38    2.99   0
   3  -4  12   34.97    2.15   0
   4 -11 -15    0.92    2.69   0
   4 -10  17    8.64    2.81   0
   4  -9 -14  125.41    3.09   0
   4  -8  16    5.59    2.29   0
   4  -7  15   -0.17    2.16   0
   4  -6 -11   59.97    2.42   0
   4  -5  12   28.22    1.85   0
   4  -4  -7  222.44    3.26   0
   4  -3  -3    5.64    1.72   0
   5 -10 -13   69.06    2.61   0
   5  -8  14    4.98    1.94   0
   5  -6  -9   -0.56    1.76   0
   5  -6  11    9.99    1.89   0
   5  -5  -7    4.71    1.71   0
   5  -5   9  320.55    3.45   0
   5  -4  -3   27.86    1.84   0
   5  -4   5  299.35    3.32   0
   6 -12 -12    4.70    2.77   0
   6 -11 -12    7.86    2.13   0
   6  -7  -8    9.60    1.88   0
   6  -7  10  208.12    2.88   0
   6  -6  -6   41.81    1.85   0
   6  -6   8    1.20    1.58   0
   6  -5  -2  118.69    2.26   0
   6  -5   4   41.16    1.85   0
   7 -12 -10   45.82    2.48   0
   7 -11  11    5.20    2.52   0
   7 -10  -9    6.89    1.86   0
   7  -9  -8    1.33    1.72   0
   7  -8   8   19.19    2.00   0
   7  -7  -4   42.26    2.00   0
   7  -7   6   18.02    1.74   0
   8 -13  -7   31.62    2.46   0
   8 -12  -7    8.08    2.19   0
   8 -12   8   16.28    2.30   0
   8 -11  -6   12.05    2.15   0
   8 -11   7   76.21    2.66   0
   8 -11   8    9.53    2.08   0
   8 -10  -5   22.45    2.17   0
   8 -10   6   25.33    2.29   0
   8 -10   7    2.98    1.96   0
   8  -9  -4    5.63    1.69   0
   8  -9  -3  110.35    2.45   0
   8  -9   5    0.09    1.78   0
   8  -8   0  307.20    2.89   0
   8  -8   1    8.63    1.73   0
   8  -8   2  470.23    3.40   0
   9 -13   0    4.67    2.39   0
   9 -13   1    2.57    2.50   0
 -19   1  -2    1.00    2.49   0
 -18   1  -4    8.58    2.56   0
 -18   2   3    0.23    2.59   0
 -18   2   4   65.34    2.55   0
 -18   2   5    2.90    2.20   0
 -18   2   6  119.68    3.01   0
 -18   2   7   -1.32    2.65   0
 -17   0  -8   -0.03    2.31   0
 -17   1  -5   29.26    2.19   0
 -17   2   0   34.47    2.50   0
 -17   2   1    7.24    2.10   0
 -17   2   8   25.66    2.12   0
 -17   2   9   10.30    2.10   0
 -16   0  -9    0.66    2.45   0
 -16   1  -6   54.10    2.28   0
 -16   1  15    0.98    2.33   0
 -16   2  -1    6.62    1.99   0
 -16   2  10   57.45    2.37   0
 -16   2  11   34.19    2.59   0
 -15  -1 -12   56.66    2.98   0
 -15   1  -7    2.65    2.41   0
 -15   2  -3    9.36    2.27   0
 -15   2  -2    3.85    1.81   0
 -15   2  11   31.16    2.07   0
 -14  -2 -14    0.93    2.68   0
 -14   0 -10  138.61    2.70   0
 -14   1  16   40.76    2.74   0
 -14   2  -3   -0.26    1.75   0
 -14   2  12  129.81    2.91   0
 -13   1  -8   73.77    2.49   0
 -13   1  16    5.90    2.45   0
 -13   2  -4   34.18    1.86   0
 -13   2  12   31.89    2.03   0
 -12  -1 -13   -0.74    2.39   0
 -12  -1  21    4.55    3.28   0
 -12   0 -11    1.64    2.17   0
 -12   1  -8   81.11    2.11   0
 -12   1  16  218.45    3.59   0
 -12   2  -4  162.53    2.45   0
 -12   2  12   36.37    2.01   0
 -11  -2 -15   84.01    3.21   0
 -11  -1 -13   16.71    2.30   0
 -11   0 -11  227.56    3.25   0
 -11   1  16   52.11    2.58   0
 -11   2  12   12.08    2.07   0
 -10  -2 -15   16.11    2.61   0
 -10   0 -11    0.18    1.94   0
  -9  -2 -15   76.84    3.04   0
  -9   0 -11   46.52    2.35   0
  -9   0  18    0.22    2.53   0
  -9   1  15   24.98    2.30   0
  -9   2  -4  127.99    2.25   0
  -9   2  11   56.37    2.18   0
  -8  -1 -13   24.84    2.30   0
  -8   0 -11    0.88    1.93   0
  -8   1  -8  244.03    3.21   0
  -8   2  10  251.01    3.07   0
  -7   2  -3   49.45    2.21   0
  -7   2   9   25.52    2.18   0
  -6  -3 -16   66.18    3.57   0
  -6   0  16   13.04    2.61   0
  -6   1  -7   46.01    2.33   0
  -6   1  13  215.04    3.77   0
  -6   2  -1   22.24    1.84   0
  -6   2   7    6.32    1.71   0
  -5  -2 -14    3.81    2.37   0
  -5  -1 -12  113.12    3.08   0
  -5   1  -6  190.81    2.97   0
  -5   2   2  183.42    3.10   0
  -5   2   3  150.27    2.74   0
  -5   2   4  180.91    3.13   0
  -4   0  14   15.59    3.10   0
  -4   1  10    5.63    2.23   0
  -3   1  -3  270.46    4.17   0
  -3   1   8    0.41    2.54   0
  -2  -7 -18    3.06    3.82   0
  -2  -2  16  165.59    6.06   0
  -2   1   2  201.51    4.85   0
  -2   1   3   19.24    3.01   0
  -1  -8 -18    2.15    3.70   0
  -1  -1  12  287.76    7.66   0
   0  -4  17   57.67    3.16   0
   0  -1  10   42.67    3.61   0
   1  -8  20    2.47    3.00   0
   1  -5  17    0.82    2.50   0
   1  -1   7  239.32    5.08   0
   2  -7  18    4.08    2.59   0
   3 -11 -16   34.02    3.10   0
   3  -9 -15    8.78    2.55   0
   3  -9  18   13.36    2.90   0
   3  -6  15   81.70    2.71   0
   3  -4  -9   43.50    2.23   0
   3  -3   9  370.97    4.06   0
   3  -2  -1 1088.44    6.91   0
   3  -2   3  476.89    4.77   0
   3  -2   4  578.00    4.95   0
   4  -8 -13    0.37    2.10   0
   4  -7 -12   46.68    2.40   0
   4  -6  13  231.24    3.19   0
   4  -5  -9   36.40    2.16   0
   4  -4   9  207.11    3.17   0
   4  -3  -2    0.22    1.98   0
   4  -3   5 1367.16    6.48   0
   5 -11 -13   36.83    2.85   0
   5 -10  15    8.20    2.33   0
   5  -9 -12    2.95    2.22   0
   5  -7 -10   33.00    2.24   0
   5  -7  12   56.71    2.37   0
   5  -5  -6   34.28    2.16   0
   5  -4  -2  727.03    4.59   0
   5  -4   4  442.69    3.66   0
   6 -11 -11    0.89    2.41   0
   6 -11  13    3.51    2.64   0
   6 -10 -11    2.30    1.90   0
   6  -9 -10   61.08    2.51   0
   6  -9  12  103.75    2.54   0
   6  -8  -9    1.50    1.79   0
   6  -8  11    4.12    1.75   0
   6  -7   9   67.39    2.23   0
   6  -6  -5  104.98    2.45   0
   6  -6   7   31.71    1.79   0
   6  -5  -1  912.88    4.65   0
   6  -5   0   80.31    1.98   0
   6  -5   1   52.82    1.80   0
   6  -5   2   42.31    1.74   0
   6  -5   3  383.63    3.21   0
   7 -13  -9    4.33    2.71   0
   7 -12  -9    0.60    2.34   0
   7 -11  -9   55.49    2.29   0
   7 -11  10   41.33    2.63   0
   7 -10  -8   28.06    2.34   0
   7 -10  10   18.81    2.17   0
   7  -9  -7   44.76    2.18   0
   7  -9   9  135.38    2.45   0
   7  -8  -6   10.74    1.67   0
   7  -8   7   14.71    1.96   0
   7  -7  -3  447.20    3.33   0
   7  -7   4  274.17    2.94   0
   7  -7   5    1.54    1.54   0
   8 -13  -6    1.09    2.34   0
   8 -13  -5   72.32    2.95   0
   8 -12  -6    8.59    2.08   0
   8 -12  -5    1.97    2.25   0
   8 -12   7   22.64    2.30   0
   8 -11  -5    6.86    1.93   0
   8 -11   6    3.32    2.07   0
   8 -10  -4  263.33    2.97   0
   8 -10  -3    1.99    2.12   0
   8 -10   4   12.18    2.15   0
   8 -10   5    6.71    1.97   0
   8  -9  -2    1.54    1.76   0
   8  -9  -1   36.26    1.89   0
   8  -9   0    1.15    1.72   0
   8  -9   1   14.38    1.73   0
   8  -9   2   32.99    1.89   0
   8  -9   3    1.64    1.76   0
 -19   2   3    6.38    2.78   0
 -19   2   4   15.48    2.55   0
 -19   2   5    2.76    2.70   0
 -19   2   6   50.98    2.85   0
 -19   2   7    2.29    2.62   0
 -18   1  -5   24.42    2.72   0
 -18   2   0  168.40    3.27   0
 -18   2   1   -0.60    2.23   0
 -18   2   2   35.92    2.36   0
 -18   2   8   37.42    2.36   0
 -18   2   9    0.93    2.28   0
 -17   0  -9   28.06    3.07   0
 -17   1  -6    1.23    2.51   0
 -17   2  -1   -0.50    2.13   0
 -17   2  10   78.34    2.61   0
 -17   2  11   29.58    2.80   0
 -16   1  -7    5.98    2.51   0
 -16   1  16   36.46    3.12   0
 -16   2  -3   56.29    2.54   0
 -16   2  -2  128.90    2.61   0
 -16   2  12   24.93    2.59   0
 -15   0 -10    0.85    2.01   0
 -15   1  16   23.63    2.32   0
 -15   2  -4   69.02    2.45   0
 -15   2  12   57.50    2.32   0
 -14   0  19    0.07    2.93   0
 -14   1  -8   73.73    2.51   0
 -14   2  -4  136.50    2.48   0
 -14   2  13    0.71    2.18   0
 -13  -1 -13   54.71    2.72   0
 -13   0 -11   16.09    2.27   0
 -13   0  19   41.10    2.97   0
 -13   2  -5   23.31    2.18   0
 -13   2  13  152.21    3.09   0
 -13   3   3   15.84    2.04   0
 -13   3   4    5.83    2.01   0
 -13   3   5    8.41    2.05   0
 -12  -2 -15   38.84    2.89   0
 -12   0  19    0.30    2.65   0
 -12   2  -5    0.37    1.76   0
 -12   2  13    1.33    2.10   0
 -12   3   2   33.82    2.05   0
 -12   3   3  488.99    3.66   0
 -12   3   4   55.11    2.20   0
 -12   3   5  448.60    3.61   0
 -11  -1  21   57.25    3.74   0
 -11   0  19   16.92    2.88   0
 -11   1  -9  100.35    2.49   0
 -11   2  -5  333.99    3.07   0
 -11   3   3   93.37    2.29   0
 -11   3   4   65.79    2.18   0
 -11   3   5   43.87    2.02   0
 -10   1  -9   16.91    1.87   0
 -10   1  16   42.68    2.57   0
 -10   2  -5    0.86    1.62   0
 -10   2  12  225.62    2.97   0
  -9  -2  22   16.81    4.26   0
  -9   2  -5  240.43    3.01   0
  -8  -2 -15  213.11    3.92   0
  -8   1  15   95.46    2.99   0
  -8   2  -4   32.55    1.80   0
  -8   2  11   40.32    2.10   0
  -7  -2  21   54.03    5.25   0
  -7  -1 -13   79.78    2.58   0
  -7   0  17  100.89    3.60   0
  -7   1  -8   25.80    2.16   0
  -7   1  14    2.97    2.01   0
  -6   2  -2  257.28    3.05   0
  -6   2   8 1040.45    6.15   0
  -5  -5  23    0.08    5.20   0
  -5  -4 -17    4.33    3.61   0
  -5   1  12   51.35    2.50   0
  -5   2   0  542.29    4.53   0
  -5   2   1  142.93    2.71   0
  -5   2   5   67.99    2.24   0
  -4   0  -9   -0.37    2.13   0
  -4   1  -5   38.34    1.94   0
  -2   1   1   23.54    2.87   0
  -2   1   4 1876.78   12.33   0
   0  -8  21    0.28    3.29   0
   0  -2  13  184.76    4.32   0
   1  -9 -17    1.64    2.78   0
   1  -7  19    3.73    2.81   0
   1  -6  18   21.64    2.77   0
   1  -4 -12  173.55    4.09   0
   1  -2  11   69.16    2.82   0
   2  -9 -16  190.98    3.99   0
   2  -9  19    8.31    3.06   0
   2  -2   8    0.76    2.22   0
   3  -8 -14    2.41    2.49   0
   3  -7  16   58.43    2.73   0
   3  -6 -12    0.44    2.15   0
   3  -3  -6  495.21    4.85   0
   3  -2   0  104.08    2.84   0
   3  -2   1  302.73    3.92   0
   3  -2   2 1206.69    7.02   0
   4 -10 -14    5.49    2.43   0
   4  -9  16   52.98    2.51   0
   4  -8  15   11.59    2.43   0
   4  -7  14   84.81    2.71   0
   4  -5  11  150.10    2.74   0
   4  -4  -6  110.10    2.69   0
   4  -3  -1  943.56    5.58   0
   4  -3   3 1328.98    6.54   0
   4  -3   4  263.95    3.23   0
   5 -12 -13   -0.08    2.29   0
   5  -9  14    2.84    2.04   0
   5  -8 -11   50.49    2.05   0
   5  -8  13  150.70    2.65   0
   5  -6  -8   44.63    2.21   0
   5  -6  10  216.26    2.90   0
   5  -5   8  276.49    3.08   0
   5  -4  -1    3.46    1.65   0
   5  -4   0 1072.72    5.34   0
   5  -4   1   11.39    1.91   0
   5  -4   2  164.53    2.54   0
   5  -4   3   11.63    1.65   0
   6 -12 -11   42.06    2.42   0
   6 -10 -10  201.87    3.06   0
   6 -10  12   -0.24    2.02   0
   6  -9  11    6.74    2.28   0
   6  -7  -7  193.79    2.58   0
   6  -6  -4   39.14    2.09   0
   6  -6   6   13.31    1.56   0
   7 -13  -8    0.07    2.58   0
   7 -12  -8   54.91    2.79   0
   7 -12  10    5.72    2.48   0
   7 -11  -8   13.65    2.01   0
   7 -11   9   38.95    2.57   0
   7 -10  -7   -0.40    1.91   0
   7 -10   9   88.38    2.28   0
   7  -9  -6   14.80    2.09   0
   7  -9   8   14.08    1.86   0
   7  -8  -5   84.32    2.09   0
   7  -8  -4   55.81    2.17   0
   7  -8   6   18.85    1.81   0
   7  -7  -2  151.02    2.30   0
   7  -7  -1  169.82    2.28   0
   7  -7   0    1.07    1.53   0
   7  -7   1  222.71    2.57   0
   7  -7   2   19.63    1.65   0
   7  -7   3  233.86    2.65   0
   8 -13  -4    0.03    2.20   0
   8 -13  -3   34.95    2.63   0
   8 -13   4    1.54    2.50   0
   8 -13   5   38.31    2.72   0
   8 -12  -4    4.67    2.13   0
   8 -12   4   27.94    2.60   0
   8 -12   5    2.82    2.28   0
   8 -11  -4    1.87    1.91   0
   8 -11  -3   30.00    2.03   0
   8 -11  -2    8.75    2.24   0
   8 -11   3   19.91    2.38   0
   8 -10  -2  211.23    2.72   0
   8 -10  -1    0.55    1.81   0
   8 -10   0  186.89    2.58   0
   8 -10   1    2.84    2.08   0
   8 -10   2  118.56    2.34   0
   8 -10   3    7.41    1.86   0
 -19   2   1    0.12    2.54   0
 -19   2   2   47.60    2.65   0
 -18   1  -6    3.06    2.77   0
 -18   2  -1   10.35    2.38   0
 -18   2  10    4.51    2.40   0
 -18   2  11   -0.58    2.62   0
 -17   1  -7   38.01    2.77   0
 -17   2  -3   54.12    2.65   0
 -17   2  -2   78.73    2.49   0
 -17   2  12   34.93    2.64   0
 -16   0 -10   16.04    2.41   0
 -16   2  -4   71.80    2.62   0
 -16   2  13    4.09    2.58   0
 -15   1  -8   14.07    2.16   0
 -15   1  17    0.40    2.67   0
 -15   2  13   21.55    2.12   0
 -15   3   3    0.14    2.06   0
 -15   3   4    0.09    2.02   0
 -15   3   5    1.56    2.20   0
 -15   3   6   27.05    2.19   0
 -14  -1 -13    7.48    2.66   0
 -14   0 -11   -0.67    2.15   0
 -14   1  17    1.83    2.66   0
 -14   2  -5   15.36    1.93   0
 -14   3   1  183.14    2.77   0
 -14   3   2    2.42    1.74   0
 -14   3   3  123.33    2.27   0
 -14   3   4   11.20    1.84   0
 -14   3   5  226.56    2.71   0
 -14   3   6    0.96    1.74   0
 -14   3   7  143.86    2.68   0
 -13   1  -9    8.24    2.24   0
 -13   1  17   12.15    2.59   0
 -13   3   1    6.83    1.72   0
 -13   3   2    0.64    1.71   0
 -13   3   6    2.68    1.69   0
 -13   3   7    3.77    1.68   0
 -12   1  -9    8.62    1.82   0
 -12   1  17    4.83    2.36   0
 -12   2  -6  112.96    2.60   0
 -12   3   0    5.13    1.91   0
 -12   3   1   76.86    2.06   0
 -12   3   6   47.81    1.94   0
 -12   3   7   66.18    2.00   0
 -11   2  -6  123.78    2.55   0
 -11   2  13   82.94    2.34   0
 -11   3   0   24.75    1.93   0
 -11   3   1   42.53    1.80   0
 -11   3   2   30.32    1.71   0
 -11   3   6    2.44    1.54   0
 -11   3   7   11.30    1.91   0
 -10  -4 -18    0.61    3.21   0
 -10   2  -6  295.49    3.17   0
 -10   2  13   58.93    2.37   0
 -10   3   1  169.06    2.56   0
 -10   3   2   -0.77    1.57   0
 -10   3   3  102.89    2.09   0
 -10   3   4    2.77    1.51   0
 -10   3   5  112.57    2.16   0
 -10   3   6    8.67    1.86   0
  -9  -4 -18    0.90    3.38   0
  -9   1  -9    4.74    1.58   0
  -9   2  12  234.86    3.29   0
  -9   3   3    8.98    1.85   0
  -8  -1  20   84.62    4.36   0
  -8   2  -5   27.51    2.02   0
  -7  -2 -15  122.12    3.57   0
  -7   0 -11  424.22    4.19   0
  -7   2  -4  191.22    2.65   0
  -7   2  10  172.33    2.94   0
  -6  -1 -13    1.39    2.07   0
  -6   2  -3   98.56    2.31   0
  -5   0 -10    0.39    1.77   0
  -5   2  -1  128.31    2.85   0
  -5   2   6 1538.59    7.45   0
  -3  -2 -13    0.82    2.96   0
  -3   0  -8    0.69    2.07   0
  -2  -9 -19   13.06    4.24   0
  -2   1   0  195.26    4.41   0
  -1  -4  18   26.52    3.10   0
   0 -10 -18    0.04    3.38   0
   0  -7  20   67.55    3.42   0
   0  -5  18   32.84    2.97   0
   0  -3  15    0.67    2.35   0
   1  -3 -10  452.67    6.36   0
   2  -8  18    5.47    2.75   0
   2  -5 -12    1.58    2.05   0
   2  -5  15  143.50    3.08   0
   2  -3  11  169.35    3.25   0
   2  -2  -5  287.13    4.60   0
   3 -10 -15   41.02    2.90   0
   3  -9  17    2.93    2.62   0
   3  -7 -13   47.08    2.46   0
   3  -5  13    5.96    2.05   0
   3  -4  11    6.37    1.87   0
   3  -3   8  637.26    4.96   0
   4 -12 -14    0.97    2.87   0
   4 -11 -14   14.20    2.54   0
   4 -10  16    0.24    2.62   0
   4  -9 -13   15.76    2.43   0
   4  -6 -10   65.09    2.24   0
   4  -4   8    2.71    1.67   0
   4  -3   0  113.39    2.49   0
   4  -3   1 1262.21    6.30   0
   4  -3   2  108.26    2.48   0
   5 -11 -12   41.99    2.61   0
   5 -10 -12    1.20    1.93   0
   5 -10  14    6.81    2.27   0
   5  -9 -11   86.81    2.54   0
   5  -9  13   12.57    2.30   0
   5  -7  -9   33.21    2.04   0
   5  -7  11   73.25    2.41   0
   5  -5  -5   41.97    1.96   0
   5  -5   7  468.35    3.68   0
   6 -13 -10   13.30    2.92   0
   6 -12 -10    2.99    2.50   0
   6 -11 -10   24.71    2.34   0
   6 -11  12   21.96    2.37   0
   6 -10  11   19.32    2.44   0
   6  -9  -9   16.65    1.89   0
   6  -8  -8   63.24    1.87   0
   6  -8   9    2.04    1.97   0
   6  -7  -6   22.62    1.92   0
   6  -7   8   93.36    2.12   0
   6  -6  -3  111.59    2.38   0
   6  -6   5   87.56    2.02   0
   7 -13  -7    4.66    2.58   0
   7 -12  -7    0.04    2.59   0
   7 -11  -7    1.60    1.98   0
   7 -11   8    3.99    2.41   0
   7 -10  -6   35.38    2.14   0
   7 -10   8   16.85    1.98   0
   7  -9  -5  185.36    2.73   0
   7  -9   6   15.25    2.05   0
   7  -9   7   74.65    2.16   0
   7  -8  -3    4.01    1.57   0
   7  -8   4   11.02    1.99   0
   7  -8   5   35.34    1.90   0
   8 -13  -2   -0.17    2.26   0
   8 -13  -1   32.20    2.44   0
   8 -13   0    4.73    2.30   0
   8 -13   1  100.98    2.78   0
   8 -13   2    1.36    2.31   0
   8 -13   3   59.96    2.73   0
   8 -12  -2    1.57    2.08   0
   8 -12  -1    0.53    2.06   0
   8 -12   0    9.24    2.15   0
   8 -12   1    1.68    2.09   0
   8 -12   2   34.83    2.20   0
   8 -12   3   22.95    2.35   0
   8 -11  -1   36.60    2.12   0
   8 -11   0    4.77    2.03   0
   8 -11   1   60.98    2.24   0
   8 -11   2   38.52    2.13   0
 -19   2  -1   12.72    2.56   0
 -19   2   0   61.17    2.81   0
 -18   2  -3   46.71    2.71   0
 -18   2  -2  114.93    2.84   0
 -18   2  12    7.70    2.52   0
 -17   2  -4   30.46    2.51   0
 -17   2  13   12.33    2.71   0
 -16   1  -8   19.43    2.33   0
 -16   2  -5   71.26    2.57   0
 -16   2  14   41.79    2.73   0
 -16   3   2   29.27    2.39   0
 -16   3   3   86.62    2.35   0
 -16   3   4   25.89    2.12   0
 -16   3   5   33.25    2.10   0
 -16   3   6   48.59    2.27   0
 -16   3   7   73.16    2.58   0
 -15  -1 -13    5.85    2.55   0
 -15   0 -11  104.15    2.89   0
 -15   2  -5   62.07    2.22   0
 -15   2  14   58.77    2.80   0
 -15   3   0   21.01    2.21   0
 -15   3   1   27.59    1.96   0
 -15   3   2    0.68    1.77   0
 -15   3   7   21.03    1.89   0
 -15   3   8    2.14    1.83   0
 -14   1  -9   35.75    2.19   0
 -14   2  -6   92.67    2.50   0
 -14   2  14   66.63    2.38   0
 -14   3  -1   36.87    2.19   0
 -14   3   0    0.61    1.73   0
 -14   3   8    7.41    1.72   0
 -14   3   9   44.53    2.26   0
 -13   0 -12    0.41    2.33   0
 -13   2  -6  185.64    2.57   0
 -13   2  14    5.02    1.90   0
 -13   3  -1    7.87    1.77   0
 -13   3   0   12.21    1.72   0
 -13   3   8   -0.36    1.62   0
 -13   3   9    0.39    1.88   0
 -12  -1 -14   79.85    2.96   0
 -12   0 -12    3.35    2.14   0
 -12   2  14   53.81    2.47   0
 -12   3  -1   33.01    1.88   0
 -12   3   8    0.91    1.66   0
 -12   3   9   36.81    2.18   0
 -11  -3 -17   13.64    3.29   0
 -11  -1 -14   10.54    2.45   0
 -11   0 -12    0.57    1.84   0
 -11   1  17    4.09    2.31   0
 -11   2  14   34.44    2.23   0
 -11   3  -1    7.28    1.57   0
 -11   3   8   14.90    1.66   0
 -10  -3 -17   29.63    3.14   0
 -10  -1 -14   25.90    2.41   0
 -10  -1  21   -0.32    3.36   0
 -10   0 -12   55.51    2.34   0
 -10   0  19    0.34    2.72   0
 -10   3  -1  116.78    2.37   0
 -10   3   0    0.00    1.54   0
 -10   3   7  209.74    2.62   0
 -10   3   8   16.16    1.98   0
  -9  -3 -17   11.09    3.00   0
  -9  -1 -14   48.62    2.57   0
  -9   0 -12    0.28    2.02   0
  -9   1  16   20.85    2.46   0
  -9   2  -6  160.06    2.48   0
  -9   3   0   -0.17    1.81   0
  -9   3   1   50.66    1.81   0
  -9   3   2    1.12    1.53   0
  -9   3   4    1.38    1.55   0
  -9   3   5   19.63    1.69   0
  -9   3   6  114.66    2.47   0
  -8  -5 -19    3.73    4.38   0
  -8  -4 -18   -0.47    3.41   0
  -8   0  18    0.61    2.72   0
  -8   1  -9   10.26    1.67   0
  -8   2  12  117.24    2.69   0
  -6   0 -11    0.33    2.17   0
  -6   1  -8  234.02    3.34   0
  -6   2   9   25.76    2.09   0
  -5   1  -7  192.28    3.15   0
  -5   2   7    3.80    1.96   0
  -3  -8 -19   54.58    5.58   0
  -3  -1 -11    7.87    2.48   0
  -3   1  -4  142.32    3.26   0
  -2  -7  22   63.71    4.06   0
  -2  -6 -17  156.74    5.85   0
  -2   1   5  497.51    6.94   0
  -1  -7  21    5.10    3.21   0
   0  -8 -17    1.96    3.06   0
   0  -6  19  113.81    3.66   0
   0  -4 -13  187.12    4.97   0
   0   0   3    0.55    6.03   0
   1 -10 -17    8.35    3.10   0
   1  -8 -16   12.43    2.85   0
   1  -4  15    1.03    2.19   0
   1  -3  13   15.43    2.16   0
   2 -11 -16   27.99    3.31   0
   2 -10 -16   15.26    2.86   0
   2  -8 -15   20.24    2.41   0
   2  -7  17   11.58    2.41   0
   2  -6  16   25.82    2.43   0
   2  -4  13  122.07    3.02   0
   2  -3  -8   29.20    2.67   0
   3 -11 -15    6.96    2.67   0
   3  -8  16    0.64    2.26   0
   3  -6  14   99.62    2.57   0
   3  -5 -10  275.65    3.66   0
   4 -10 -13   19.15    2.39   0
   4  -9  15    0.61    2.44   0
   4  -8 -12   44.54    2.32   0
   4  -8  14   14.86    2.25   0
   4  -7 -11  109.95    2.74   0
   4  -7  13   10.39    2.05   0
   4  -6  12  154.67    2.56   0
   4  -5  -8  260.52    3.19   0
   4  -5  10   21.46    2.06   0
   4  -4  -5   23.21    2.10   0
   4  -4   7  197.37    3.03   0
   5 -12 -12   86.72    2.78   0
   5 -10  13   43.58    2.50   0
   5  -8 -10    2.55    1.83   0
   5  -8  12    7.18    1.88   0
   5  -6  -7   52.28    2.19   0
   5  -6   9   25.28    1.68   0
   5  -5  -4   11.28    1.94   0
   5  -5   6  360.26    3.48   0
   6 -13  -9   72.92    2.94   0
   6 -12  11   52.04    2.88   0
   6 -11  -9   17.84    2.33   0
   6 -10  -9    2.32    2.15   0
   6  -9  -8   24.16    2.16   0
   6  -9  10   47.93    2.05   0
   6  -8  -7    1.24    1.76   0
   6  -7  -5  131.94    2.49   0
   6  -7   7   72.19    2.05   0
   6  -6  -2  115.74    2.16   0
   6  -6  -1   13.46    1.89   0
   6  -6   2    6.20    1.80   0
   6  -6   3    1.19    1.49   0
   6  -6   4  142.15    2.26   0
   7 -13  -6   -1.40    2.26   0
   7 -13   7    0.15    2.59   0
   7 -12  -6   34.75    2.46   0
   7 -12   7   -0.21    2.41   0
   7 -12   8   45.18    2.39   0
   7 -11  -6   32.18    2.04   0
   7 -11   7   23.89    2.38   0
   7 -10  -5   43.49    2.18   0
   7 -10   6   17.77    2.22   0
   7 -10   7   37.78    1.99   0
   7  -9  -4   25.51    1.90   0
   7  -9   5   32.71    1.88   0
   7  -8  -2   26.25    1.76   0
   7  -8  -1   10.02    1.65   0
   7  -8   0    7.54    1.61   0
   7  -8   1    2.89    1.67   0
   7  -8   2    0.48    1.70   0
 -17   1  -8    7.13    2.37   0
 -17   2  -5   27.66    2.65   0
 -17   2  14    9.81    2.71   0
 -17   3   1    5.98    2.36   0
 -17   3   2   32.92    2.27   0
 -17   3   3   17.06    2.17   0
 -17   3   4   25.94    2.16   0
 -17   3   5   49.51    2.36   0
 -17   3   6   10.94    2.17   0
 -17   3   7   46.48    2.27   0
 -17   3   8    2.84    2.37   0
 -16   0 -11   -0.03    2.33   0
 -16   1  -9   20.64    2.62   0
 -16   3   0    3.81    2.06   0
 -16   3   1   41.17    2.11   0
 -16   3   8   15.15    2.00   0
 -16   3   9  153.69    2.89   0
 -15   1  -9   36.91    2.24   0
 -15   1  18    5.90    2.75   0
 -15   2  -6   20.26    1.91   0
 -15   2  15   28.26    2.59   0
 -15   3  -1    7.83    1.87   0
 -15   3   9    6.53    1.85   0
 -15   3  10   72.74    2.62   0
 -14  -1 -14  128.81    3.44   0
 -14   0 -12  122.45    3.11   0
 -14   1  18    7.87    2.67   0
 -14   2  15    2.62    2.37   0
 -14   3  -2    5.36    1.81   0
 -14   3  10    6.21    1.87   0
 -13  -1 -14   41.99    2.77   0
 -13   0  20    1.65    2.90   0
 -13   1 -10   94.11    2.66   0
 -13   1  18    7.57    2.76   0
 -13   2  -7   89.31    2.38   0
 -13   2  15   91.83    2.82   0
 -13   3  -2    2.87    1.68   0
 -13   3  10   18.49    1.81   0
 -12   0  20   32.15    3.45   0
 -12   1 -10  266.69    3.14   0
 -12   2  -7   13.06    1.79   0
 -12   3  -2    1.12    1.70   0
 -12   3  10    6.44    1.96   0
 -11  -2 -16    8.53    2.81   0
 -11   1 -10  139.24    2.56   0
 -11   2  -7  182.24    2.51   0
 -11   3  -2    0.42    1.63   0
 -11   3   9   62.92    1.95   0
 -10  -2 -16    3.80    2.72   0
 -10   1 -10   66.41    2.02   0
 -10   1  17    1.60    2.55   0
 -10   2  -7   20.74    1.98   0
 -10   2  14   28.26    2.14   0
 -10   3  -2    3.64    1.81   0
 -10   3   9   12.30    1.87   0
  -9   1 -10   32.33    2.09   0
  -9   2  13  165.10    3.15   0
  -9   3  -1  214.34    2.61   0
  -9   3   7   45.85    1.89   0
  -8  -3 -17   -1.11    3.10   0
  -8  -1 -14  212.68    3.62   0
  -8   0 -12  623.11    4.97   0
  -8   2  -6   50.10    1.90   0
  -8   3   1  385.04    3.25   0
  -8   3   2  120.30    2.22   0
  -8   3   3  225.04    2.69   0
  -8   3   4    5.92    1.63   0
  -8   3   5  374.80    3.38   0
  -7  -4 -18   26.24    3.86   0
  -7   1  -9  208.92    3.06   0
  -7   1  15  185.81    3.85   0
  -7   2  -5  256.41    3.03   0
  -7   2  11  243.74    3.36   0
  -6  -2 -15   73.78    3.32   0
  -6   2  -4  177.57    2.69   0
  -5  -3 -16   95.03    4.17   0
  -5   2  -2  202.59    2.95   0
  -4  -4  21   60.10    4.92   0
  -4  -1 -12   59.33    2.93   0
  -4   1  -6  113.94    2.55   0
  -4   1  11  376.80    5.49   0
  -3   0  13  285.15    8.58   0
  -3   1   9  669.81    7.51   0
  -2  -4  19   47.64    3.57   0
  -2  -1 -10  674.31    9.14   0
  -2   1  -1   24.26    2.76   0
  -1  -7 -17   14.56    3.27   0
  -1  -6  20   -0.33    3.02   0
  -1  -5  19   27.72    3.18   0
  -1  -4 -14   22.00    3.89   0
   1  -5 -13    2.06    2.29   0
   2  -7 -14   22.33    2.36   0
   2  -6 -13   61.16    2.45   0
   2  -4 -10    0.39    1.93   0
   2  -2   7  612.65    5.58   0
   3 -10  17   14.69    2.47   0
   3  -9 -14   10.42    2.33   0
   3  -7  15   17.03    2.18   0
   3  -4  -8  811.56    5.75   0
   3  -3  -5  692.80    5.38   0
   4 -12 -13   20.95    2.87   0
   4 -11 -13    0.27    2.49   0
   4 -11  15    4.56    2.76   0
   4 -10  15    2.93    2.52   0
   5 -13 -11   -1.29    2.86   0
   5 -12 -11    0.30    2.45   0
   5 -11 -11   49.58    2.71   0
   5 -11  13    7.26    2.31   0
   5 -10 -11   26.11    2.04   0
   5  -9 -10    0.59    2.02   0
   5  -9  12    3.63    2.21   0
   5  -8  11   53.90    2.40   0
   5  -7  -8   65.18    2.25   0
   5  -7  10   18.37    1.71   0
   5  -6   8   97.94    2.39   0
   5  -5  -3    7.70    1.93   0
   5  -5   5  325.07    3.17   0
   6 -12  10   20.38    2.63   0
   6 -11  10   26.20    2.57   0
   6 -10  -8  168.30    2.85   0
   6 -10  10   39.53    2.16   0
   6  -9   9    9.64    1.76   0
   6  -8  -6   86.22    2.30   0
   6  -8   8  382.87    3.21   0
   6  -7  -4    5.78    1.81   0
   6  -7   6  163.91    2.34   0
   6  -6   0   52.42    1.82   0
   6  -6   1   17.45    1.58   0
   7 -13  -5    2.23    2.26   0
   7 -13  -4   -1.73    2.57   0
   7 -13   5    5.82    2.62   0
   7 -13   6   14.30    2.43   0
   7 -12  -5   17.14    2.00   0
   7 -12   6   39.21    2.37   0
   7 -11  -5    4.64    1.82   0
   7 -11  -4   37.46    2.25   0
   7 -11   5    8.70    2.31   0
   7 -11   6    6.88    2.06   0
   7 -10  -4   68.92    2.13   0
   7 -10  -3    9.85    2.06   0
   7 -10   5  188.85    2.64   0
   7  -9  -3  495.94    3.55   0
   7  -9  -2    5.04    1.76   0
   7  -9  -1  213.78    2.78   0
   7  -9   0   16.53    2.00   0
   7  -9   1  169.91    2.58   0
   7  -9   2   42.55    2.19   0
   7  -9   3  181.08    2.48   0
   7  -9   4   15.65    1.76   0
 -19   3   5   20.20    2.87   0
 -18   2  -5    8.33    2.75   0
 -18   3   1   91.45    2.97   0
 -18   3   2    8.06    2.26   0
 -18   3   3   35.51    2.43   0
 -18   3   4   17.13    2.40   0
 -18   3   5   90.02    2.67   0
 -18   3   6    3.59    2.20   0
 -18   3   7   89.16    2.63   0
 -18   3   8    1.79    2.57   0
 -17   1  -9   16.05    2.89   0
 -17   2  -6   14.73    2.58   0
 -17   3  -1   70.46    2.74   0
 -17   3   0    0.80    2.12   0
 -17   3   9   49.41    2.38   0
 -17   3  10   19.84    2.61   0
 -16   2  -6   44.02    2.25   0
 -16   2  15   32.33    2.82   0
 -16   3  -2    2.48    2.31   0
 -16   3  -1   42.53    2.17   0
 -16   3  10    1.16    2.13   0
 -16   3  11   75.76    2.79   0
 -15   0 -12   -1.55    2.63   0
 -15   1 -10   54.48    2.79   0
 -15   2  -7   83.54    2.63   0
 -15   3  -3    7.49    2.24   0
 -15   3  -2    7.92    1.87   0
 -15   3  11    4.83    2.30   0
 -14   1 -10   19.98    2.14   0
 -14   2  -7   52.55    2.04   0
 -14   3  -3   -0.66    1.78   0
 -14   3  11  146.19    2.62   0
 -13  -2 -16    1.36    3.02   0
 -13   3  -3    3.73    1.71   0
 -13   3  11    9.60    1.80   0
 -12  -2 -16    0.44    2.78   0
 -12   1  18  154.66    3.63   0
 -12   2  15    2.85    2.21   0
 -12   3  -3   92.05    2.20   0
 -12   3  11   60.44    2.47   0
 -11   0 -13    1.20    2.17   0
 -11   0  20    1.54    2.88   0
 -11   2  15  142.62    3.12   0
 -11   3  -3   62.00    1.91   0
 -11   3  10  123.08    2.25   0
 -10   3  -3  144.55    2.49   0
 -10   3  10    4.22    1.87   0
  -9  -2 -16   17.21    2.81   0
  -9   0  19  188.92    4.41   0
  -9   2  -7  227.48    2.77   0
  -9   3  -2  252.23    2.74   0
  -9   3   8  146.43    2.47   0
  -8   1 -10  433.98    3.93   0
  -8   1  16   36.76    2.74   0
  -8   3  -1  828.01    4.65   0
  -8   3   0  319.91    3.03   0
  -8   3   6   11.43    1.73   0
  -8   3   7    0.18    2.00   0
  -7  -5 -19    2.11    4.46   0
  -7  -1 -14   23.97    2.47   0
  -7   0 -12   -0.26    2.21   0
  -7   2  -6    2.11    1.92   0
  -6   1  14  218.56    3.89   0
  -6   2  10   91.68    2.58   0
  -5   2  -3    6.48    1.78   0
  -5   2   8  116.28    2.86   0
  -4  -5  22    0.93    4.06   0
  -4  -2 -14    7.10    2.82   0
  -4   2   1   11.85    1.95   0
  -4   2   2 1378.80    7.23   0
  -4   2   3    0.59    1.74   0
  -4   2   4 1463.31    7.57   0
  -3  -6  22   -0.51    3.76   0
  -3  -4  20   30.66    3.77   0
  -2  -6  21  115.39    4.46   0
  -2  -5 -16  174.88    6.44   0
  -2  -5  20   -0.08    3.27   0
  -2   0  -7   -0.08    2.42   0
  -1  -9 -18   -0.19    3.52   0
   0  -8  20    0.14    3.10   0
   0  -7 -16    3.54    2.74   0
   1  -7 -15   89.73    3.32   0
   1  -7  18   58.89    2.91   0
   1  -6 -14  104.53    3.39   0
   1  -6  17   43.38    2.78   0
   1  -5  16   97.32    2.94   0
   1  -2  10  568.47    5.87   0
   1  -1  -3    1.71    3.48   0
   1  -1   6    2.55    2.18   0
   2  -9 -15    0.68    2.28   0
   2  -8  17   20.17    2.44   0
   2  -5  14  199.82    3.49   0
   3 -10 -14    0.34    2.39   0
   3  -9  16    3.77    2.41   0
   3  -8 -13  120.57    2.93   0
   3  -6 -11    0.36    1.95   0
   3  -5  12   43.62    2.21   0
   3  -4  10   41.54    2.08   0
   3  -3   7  626.82    4.76   0
   4  -9 -12  151.90    2.87   0
   4  -9  14  187.59    3.17   0
   4  -8  13    0.52    2.05   0
   4  -7  12   43.77    2.18   0
   4  -6  -9  149.30    2.53   0
   4  -6  11  118.63    2.24   0
   4  -5  -7  313.35    3.57   0
   4  -5   9   95.56    2.50   0
   4  -4  -4   56.62    2.01   0
   4  -4   6   69.19    2.12   0
   5 -12  12   14.78    2.70   0
   5 -10  12    1.44    1.98   0
   5  -8  -9  180.98    2.54   0
   5  -7   9   34.58    1.99   0
   5  -6  -6  458.62    3.68   0
   5  -6   7   29.43    2.03   0
   5  -5  -2   37.29    1.82   0
   5  -5   3   88.96    2.28   0
   5  -5   4   79.17    2.02   0
   6 -13  -8   14.29    2.33   0
   6 -12  -8    3.35    2.10   0
   6 -12   9   10.81    2.54   0
   6 -11  -8   20.37    1.92   0
   6 -11   9   91.85    2.65   0
   6 -10   9    0.80    1.81   0
   6  -9  -7   28.58    1.77   0
   6  -9   8   14.64    1.77   0
   6  -8  -5    3.41    1.96   0
   6  -8   7   -0.84    1.73   0
   6  -7  -3  299.82    2.90   0
   6  -7   4   45.77    1.78   0
   6  -7   5   99.23    2.07   0
   7 -13  -3    2.20    2.13   0
   7 -13  -2   14.31    2.23   0
   7 -13  -1    3.60    2.28   0
   7 -13   0    6.76    2.55   0
   7 -13   1    4.27    2.41   0
   7 -13   2    8.46    2.48   0
   7 -13   3    4.82    2.24   0
   7 -13   4   35.94    2.48   0
   7 -12  -4   89.61    2.43   0
   7 -12  -3    3.75    2.04   0
   7 -12  -2  124.02    2.81   0
   7 -12   3    5.54    2.21   0
   7 -12   4   69.30    2.44   0
   7 -12   5    0.69    2.07   0
   7 -11  -3   63.69    2.14   0
   7 -11  -2    9.81    2.22   0
   7 -11   3   97.26    2.62   0
   7 -11   4    2.52    1.95   0
   7 -10  -2  146.01    2.49   0
   7 -10  -1  103.26    2.29   0
   7 -10   0   32.39    2.16   0
   7 -10   1   41.11    2.23   0
   7 -10   2    4.53    1.80   0
   7 -10   3  110.62    2.29   0
   7 -10   4    8.49    1.83   0
 -19   3   1   33.08    2.97   0
 -19   3   2    7.93    2.50   0
 -19   3   3   25.38    2.62   0
 -19   3   4   12.40    2.55   0
 -19   3   6    9.16    2.38   0
 -18   2  -6   73.65    3.22   0
 -18   3  -1  102.42    3.03   0
 -18   3   0    7.60    2.25   0
 -18   3   9   37.84    2.57   0
 -18   3  10    1.57    2.61   0
 -17   3  -2   44.47    2.29   0
 -17   3  11   51.36    2.79   0
 -16   1 -10   93.44    3.10   0
 -16   2  -7    6.73    2.16   0
 -16   2  16   22.62    2.87   0
 -16   3  -3  101.90    2.54   0
 -16   3  12   -0.89    2.36   0
 -15   2  16    7.82    2.77   0
 -15   3  -4   25.67    2.30   0
 -15   3  12   11.32    2.34   0
 -14   0 -13   -0.63    2.49   0
 -14   2  -8    0.08    2.16   0
 -14   2  16    4.33    2.59   0
 -14   3  -4   -1.10    1.86   0
 -14   3  12   -0.15    2.18   0
 -13   1 -11   15.87    2.39   0
 -13   2  16   24.14    2.47   0
 -13   3  -4   22.92    1.75   0
 -13   3  12   62.29    2.56   0
 -12  -1 -15    0.77    2.76   0
 -12   0 -13    0.24    1.93   0
 -12   1 -11    8.03    2.35   0
 -12   2  -8  159.32    2.48   0
 -12   3  -4    1.01    1.69   0
 -12   3  12    0.71    2.07   0
 -11  -1 -15    4.29    2.75   0
 -11  -1  22    9.93    3.82   0
 -11   1 -11   -1.46    2.14   0
 -11   1  18    9.45    2.73   0
 -11   2  -8   58.21    1.90   0
 -11   3  -4   97.57    2.16   0
 -11   3  11    3.47    1.56   0
 -10  -1 -15    3.67    2.45   0
 -10   0 -13   -0.42    2.10   0
 -10   1 -11   -0.26    1.98   0
 -10   2  -8   80.72    2.22   0
 -10   3  -4   17.27    1.97   0
  -9  -1  21   -0.06    3.58   0
  -9   0 -13  233.26    3.51   0
  -9   1  17   79.78    3.18   0
  -9   2  14   18.44    2.13   0
  -9   3  -3   21.69    1.64   0
  -9   3   9    0.85    1.62   0
  -8  -2 -16    0.57    2.66   0
  -8  -2  22   -0.28    5.08   0
  -8   2  -7    0.69    1.66   0
  -8   2  13   27.97    2.23   0
  -8   3  -2    1.75    1.80   0
  -8   3   8    0.88    1.97   0
  -7  -3 -17    0.07    3.02   0
  -7   2  12   57.34    2.42   0
  -7   3   0   55.16    2.17   0
  -7   3   1   47.20    1.92   0
  -7   3   2   73.19    2.06   0
  -7   3   3    8.66    1.66   0
  -7   3   4  123.96    2.33   0
  -7   3   5    3.03    1.62   0
  -6  -1  19   27.07    4.97   0
  -6   0  17   -0.08    3.13   0
  -6   1  -9    1.30    1.90   0
  -6   2  -5    0.84    1.63   0
  -5  -1 -13   46.23    2.57   0
  -5   1  -8   64.47    2.42   0
  -5   1  13  352.51    5.11   0
  -4   0 -10  152.24    3.27   0
  -4   2   0  458.22    4.35   0
  -4   2   5  392.38    4.23   0
  -3  -5  21    6.40    3.62   0
  -3   1  -5  584.51    5.54   0
  -2   1  -2   91.58    3.68   0
  -2   1   6  489.39    7.03   0
  -1  -8  21   64.32    3.77   0
  -1  -3  16  126.62    3.84   0
   0  -9 -17    2.49    2.99   0
   0  -4  16    1.75    2.32   0
   1  -9 -16    0.34    2.70   0
   1  -9  19    6.16    2.93   0
   1  -2  -7    1.50    2.69   0
   2 -10 -15   21.53    2.83   0
   2  -7  16   89.02    2.93   0
   2  -6  15  112.26    2.87   0
   2  -3  10  299.93    3.88   0
   2  -2  -4  706.89    6.48   0
   3 -12 -14   21.43    2.80   0
   3 -11 -14   13.51    2.47   0
   3 -10  16    3.66    2.50   0
   3  -8  15  252.84    3.43   0
   3  -7 -12    4.97    2.00   0
   3  -7  14   30.99    2.28   0
   3  -6  13   82.01    2.55   0
   3  -3  -4  960.95    6.29   0
   3  -3   6   86.35    2.58   0
   4 -12 -12    5.81    2.50   0
   4 -11 -12   58.96    2.67   0
   4 -11  14   67.31    3.12   0
   4 -10 -12  112.88    2.79   0
   4 -10  14    2.58    2.14   0
   4  -8 -11   15.57    1.76   0
   4  -7 -10   -0.31    1.56   0
   4  -4  -3    1.64    1.99   0
   4  -4   5  202.36    3.00   0
   5 -13 -10    4.67    2.32   0
   5 -12 -10   53.88    2.63   0
   5 -11 -10   26.55    2.32   0
   5 -10 -10    6.68    1.81   0
   5 -10  11   36.27    2.28   0
   5  -9  -9   52.16    2.39   0
   5  -9  11   75.06    2.20   0
   5  -8  -8   17.95    1.88   0
   5  -8  10    1.26    1.63   0
   5  -7  -7  194.23    2.62   0
   5  -6  -5   63.86    1.97   0
   5  -5  -1  112.80    2.23   0
   5  -5   0   87.98    2.05   0
   5  -5   1   36.31    1.77   0
   5  -5   2  206.86    2.60   0
   6 -13  -7  130.13    2.85   0
   6 -13   8    3.67    2.25   0
   6 -12  -7    0.64    2.05   0
   6 -12   8   12.95    2.43   0
   6 -11  -7   27.40    1.95   0
   6 -11   8    0.55    2.22   0
   6 -10  -7    0.44    1.60   0
   6 -10   8    2.06    1.79   0
   6  -9  -6   -0.25    1.64   0
   6  -9   7   -0.63    1.76   0
   6  -8  -4  215.57    2.73   0
   6  -8   5    5.47    2.04   0
   6  -8   6  340.73    3.11   0
   6  -7  -2   80.77    1.99   0
   6  -7  -1  181.21    2.38   0
   6  -7   0  118.18    2.15   0
   6  -7   1   22.33    1.64   0
   6  -7   2    1.41    1.54   0
   6  -7   3   13.56    1.57   0
   7 -12  -1    4.28    2.03   0
   7 -12   0   50.19    2.23   0
   7 -12   1    4.44    2.06   0
   7 -12   2   78.33    2.40   0
   7 -11  -1   32.97    1.94   0
   7 -11   0   28.49    2.04   0
   7 -11   1   78.50    2.24   0
   7 -11   2   47.41    2.13   0
 -18   3  -2   29.33    2.51   0
 -18   3  11   84.41    2.85   0
 -17   2  -7   25.42    2.46   0
 -17   3  -3   28.11    2.37   0
 -17   3  12   22.51    2.37   0
 -16   2  -8   25.87    2.81   0
 -16   3  -4   25.86    2.18   0
 -16   3  13   61.54    2.81   0
 -15   0 -13   42.98    3.20   0
 -15   1 -11   66.13    3.08   0
 -15   2  -8    6.62    2.07   0
 -15   3  -5    1.10    2.20   0
 -15   3  13   47.08    2.69   0
 -15   4   4   57.10    2.37   0
 -14   1 -11   29.28    2.27   0
 -14   1  19    7.43    2.97   0
 -14   3  -5   52.03    2.16   0
 -14   3  13  111.16    2.93   0
 -14   4   2   18.70    2.12   0
 -14   4   3    3.46    2.08   0
 -14   4   4    4.87    2.10   0
 -14   4   5   -1.21    2.15   0
 -13  -1 -15    1.54    2.64   0
 -13   1  19    0.19    2.80   0
 -13   2  -9  127.53    2.73   0
 -13   3  -5   19.16    1.80   0
 -13   3  13   11.91    2.22   0
 -13   4   2  228.86    2.83   0
 -13   4   3    2.77    2.05   0
 -13   4   4  397.79    3.43   0
 -13   4   5   22.30    2.21   0
 -12   2  -9   89.59    2.46   0
 -12   2  16   46.43    2.70   0
 -12   3  -5   89.48    2.13   0
 -12   4   4    3.20    2.03   0
 -11   3  -5   38.74    1.86   0
 -11   3  12   43.03    2.24   0
 -10   0  20   29.08    3.41   0
 -10   2  15   47.76    2.47   0
 -10   3  11   31.72    2.09   0
  -9  -1 -15    4.97    2.50   0
  -9   1 -11   56.15    2.32   0
  -9   2  -8   18.17    1.64   0
  -9   3  -4   45.38    2.06   0
  -9   3  10   36.54    2.05   0
  -8   3  -3  271.41    3.09   0
  -8   3   9  103.47    2.50   0
  -7   0  18    0.71    2.72   0
  -7   1 -10   53.31    2.17   0
  -7   3  -1   74.02    2.02   0
  -7   3   6   10.89    1.73   0
  -6   2  11    2.96    1.94   0
  -5   0 -11  350.51    4.20   0
  -5   0  16    0.23    3.19   0
  -5   2  -4  340.79    3.51   0
  -5   2   9   39.92    2.30   0
  -4   1  -7    2.11    1.96   0
  -4   2  -1   73.21    2.40   0
  -4   2   6  929.54    6.54   0
  -3  -2  17  158.70    6.29   0
  -2  -8 -18    5.55    3.88   0
  -1 -10 -18    0.99    3.38   0
  -1  -6 -16   43.75    3.32   0
  -1  -5 -15   18.97    3.48   0
  -1  -2  14   78.23    3.71   0
  -1   0  -5  504.64    8.63   0
   0 -10 -17   11.97    3.17   0
   0  -7  19    6.92    2.54   0
   0  -6 -15  136.01    3.78   0
   0  -6  18    3.55    2.53   0
   0  -5 -14  143.36    3.94   0
   0  -5  17   22.72    2.67   0
   0  -2  -9   38.29    4.49   0
   1 -11 -16   22.31    3.31   0
   1 -10 -16    0.24    2.93   0
   1  -8  18    1.39    2.64   0
   1  -4  14   22.32    2.45   0
   2 -11 -15    0.21    2.60   0
   2  -9  17   -1.20    2.65   0
   2  -8 -14   77.18    2.86   0
   2  -5 -11  183.04    3.42   0
   2  -4  12    0.90    1.82   0
   2  -2   6  399.54    4.71   0
   3  -9 -13    8.27    2.28   0
   3  -9  15   22.79    2.61   0
   3  -5  -9    5.91    1.93   0
   3  -5  11  211.07    3.04   0
   3  -4  -7    1.27    1.90   0
   3  -4   9   40.70    2.26   0
   4 -10  13    6.34    2.29   0
   4  -9 -11   48.62    2.33   0
   4  -9  13   10.99    1.91   0
   4  -8  12   72.34    2.54   0
   4  -7  11   -0.85    1.83   0
   4  -6  -8    0.38    1.93   0
   4  -6  10  103.36    2.16   0
   4  -5  -6  174.07    3.01   0
   4  -5   8   40.48    1.94   0
   4  -4  -2    0.84    2.03   0
   4  -4   4   67.76    2.10   0
   5 -13  -9    4.62    2.60   0
   5 -12  -9    7.87    2.34   0
   5 -12  11    8.24    2.33   0
   5 -11  -9   26.92    2.36   0
   5 -11  11   32.94    2.30   0
   5 -10  -9   36.60    2.32   0
   5  -9  10    2.71    1.93   0
   5  -8   9   59.32    2.25   0
   5  -7  -6   16.92    2.05   0
   5  -7   8   39.85    1.83   0
   5  -6  -4  174.35    2.54   0
   5  -6   5    3.85    1.87   0
   5  -6   6  704.68    4.16   0
   6 -14  -5   15.57    2.51   0
   6 -14  -4   10.95    2.63   0
   6 -13  -6    0.47    2.25   0
   6 -13  -5   76.61    2.73   0
   6 -13   6    0.96    2.53   0
   6 -13   7   29.26    2.30   0
   6 -12  -6    2.46    1.99   0
   6 -12   7   19.88    2.24   0
   6 -11  -6   13.00    1.79   0
   6 -10  -6   85.30    2.11   0
   6 -10  -5    1.46    1.98   0
   6 -10   6    0.90    2.12   0
   6 -10   7    8.41    1.86   0
   6  -9  -5    7.07    1.69   0
   6  -9  -4   69.19    2.31   0
   6  -9   5    1.06    1.99   0
   6  -9   6   91.83    2.13   0
   6  -8  -3    4.71    1.66   0
   6  -8  -2  525.98    3.71   0
   6  -8   3   33.28    2.08   0
   6  -8   4  277.47    2.83   0
 -18   3  -3   29.23    2.42   0
 -17   2  -8   -0.53    2.65   0
 -17   3  -4   72.12    2.48   0
 -17   3  13    2.19    2.33   0
 -17   4   3    7.63    2.48   0
 -17   4   4  160.81    2.96   0
 -17   4   5    1.51    2.41   0
 -16   1 -11    4.23    2.68   0
 -16   3  -5   33.40    2.08   0
 -16   4   1   25.64    2.39   0
 -16   4   2    4.38    2.02   0
 -16   4   3   12.25    2.03   0
 -16   4   4    1.56    1.97   0
 -16   4   5    1.26    2.00   0
 -16   4   6    5.99    1.99   0
 -16   4   7    1.61    2.39   0
 -15   2  -9   32.08    2.66   0
 -15   2  17    2.80    2.81   0
 -15   4   0  261.46    3.16   0
 -15   4   1    0.26    1.95   0
 -15   4   2  259.32    2.90   0
 -15   4   3    0.11    1.84   0
 -15   4   5   13.13    1.98   0
 -15   4   6   97.94    2.33   0
 -15   4   7    1.50    1.84   0
 -15   4   8  178.93    2.91   0
 -14   2  -9   43.61    2.24   0
 -14   2  17   -0.03    2.66   0
 -14   3  -6    6.68    2.20   0
 -14   4   0    1.23    2.09   0
 -14   4   1    5.80    1.85   0
 -14   4   6    1.26    1.87   0
 -14   4   7   66.35    2.10   0
 -14   4   8    1.27    2.10   0
 -13   1 -12   35.69    2.52   0
 -13   2  17   69.67    3.09   0
 -13   3  -6    5.67    2.00   0
 -13   4   0  410.05    3.27   0
 -13   4   1   16.47    1.72   0
 -13   4   6  339.45    3.17   0
 -13   4   7    9.25    1.80   0
 -13   4   8   77.12    2.35   0
 -12   0 -14   55.81    2.62   0
 -12   0  21    0.29    3.34   0
 -12   1 -12   25.82    2.32   0
 -12   1  19   -0.54    2.97   0
 -12   3  -6    2.07    1.94   0
 -12   3  13   26.62    2.37   0
 -12   4   0   10.01    1.95   0
 -12   4   1   39.50    1.86   0
 -12   4   2    0.83    1.68   0
 -12   4   3    0.73    1.70   0
 -12   4   5  134.08    2.38   0
 -12   4   6    0.28    1.71   0
 -12   4   7   16.36    2.19   0
 -11  -3 -18   57.27    3.96   0
 -11   2  -9   65.05    2.12   0
 -11   2  16   26.30    2.47   0
 -11   3  -6   31.80    2.06   0
 -11   4   1   63.25    2.23   0
 -11   4   2  628.67    3.78   0
 -11   4   3   14.92    1.72   0
 -11   4   4  677.70    3.94   0
 -11   4   5   23.61    2.03   0
 -10  -3 -18   12.87    3.34   0
 -10   1  18   98.95    3.41   0
 -10   2  -9   20.22    1.92   0
 -10   3  -5  537.79    3.64   0
 -10   3  12    5.28    1.96   0
  -9   3  11   17.54    1.93   0
  -8   0 -13    0.50    2.11   0
  -8   1 -11    0.56    2.01   0
  -8   2  -8  110.02    2.50   0
  -7  -2 -16    7.99    2.84   0
  -7  -1  20   44.83    4.91   0
  -7   2  -7  142.90    2.48   0
  -7   3  -2    3.03    1.55   0
  -7   3   7   15.27    1.79   0
  -6  -4 -18   -0.06    3.96   0
  -6  -1 -14   60.89    2.86   0
  -6   0 -12  133.98    2.96   0
  -6   2  -6   48.02    2.02   0
  -6   3   2  543.19    4.28   0
  -6   3   3  532.67    4.26   0
  -5  -2 -15   48.98    3.21   0
  -4   2  -2   18.43    1.95   0
  -3   0  -9 2094.56   11.17   0
  -1  -7  20   70.12    3.37   0
   0  -3 -11  194.24    5.32   0
   0  -3  14  215.26    4.05   0
   0  -2  12  239.58    4.47   0
   1  -8 -15  284.81    4.44   0
   1  -7  17   14.91    2.51   0
   1  -3  12  558.63    5.25   0
   1  -1   5 2923.27   15.07   0
   2 -10  17   10.82    2.64   0
   2  -8  16   24.88    2.56   0
   2  -7 -13   49.46    2.41   0
   2  -6 -12   40.23    2.58   0
   2  -3  -7 1296.84    8.24   0
   3 -12 -13    5.53    2.79   0
   3 -11 -13    0.48    2.48   0
   3 -11  15    9.38    2.91   0
   3 -10 -13   69.15    2.78   0
   3 -10  15   60.38    2.82   0
   3  -8 -12   11.66    2.07   0
   3  -8  14    0.02    2.27   0
   3  -6 -10  224.81    3.13   0
   3  -6  12   67.74    2.36   0
   3  -3  -3 1009.40    6.16   0
   3  -3   5  601.22    4.63   0
   4 -13 -11   50.09    2.66   0
   4 -12 -11   32.49    2.76   0
   4 -11 -11   41.08    2.62   0
   4 -11  13   23.68    2.30   0
   4 -10 -11   13.16    2.18   0
   4  -8 -10   46.88    2.20   0
   4  -7  -9  104.40    2.42   0
   4  -6   9  335.97    3.43   0
   4  -5   7  746.41    4.74   0
   4  -4  -1  105.53    2.30   0
   4  -4   0   15.63    2.12   0
   4  -4   1  356.72    3.58   0
   4  -4   2    3.00    1.69   0
   4  -4   3 1158.97    5.66   0
   5 -14  -7    1.41    2.60   0
   5 -13  -8   12.32    2.52   0
   5 -12  10   29.91    2.43   0
   5 -11  10   19.51    2.13   0
   5 -10  10   16.44    1.96   0
   5  -9  -8   23.36    1.81   0
   5  -9   9   78.52    2.41   0
   5  -8  -7   76.09    2.00   0
   5  -8   8   13.67    2.09   0
   5  -7   7  126.08    2.22   0
   5  -6  -3   13.99    1.68   0
   5  -6   4  437.59    3.36   0
   6 -14  -3   23.29    2.28   0
   6 -14  -2   20.76    2.35   0
   6 -14  -1   -0.00    2.40   0
   6 -14   0   30.55    2.83   0
   6 -14   1    0.22    2.66   0
   6 -14   2   21.13    2.53   0
   6 -14   3    1.25    2.43   0
   6 -13  -4    0.80    1.99   0
   6 -13  -3  126.64    2.99   0
   6 -13   4   -1.32    2.58   0
   6 -12  -5    2.09    1.88   0
   6 -12  -4   -0.87    2.12   0
   6 -12   5   38.65    2.54   0
   6 -12   6   13.72    2.15   0
   6 -11  -5   11.78    1.80   0
   6 -11  -4   52.93    2.37   0
   6 -11   6   15.88    1.97   0
   6 -10  -4  150.81    2.39   0
   6 -10   5    8.08    1.83   0
   6  -9  -3   20.00    1.82   0
   6  -9  -2    4.23    1.94   0
   6  -9   3    9.14    1.96   0
   6  -9   4   24.91    1.75   0
   6  -8  -1    2.44    1.61   0
   6  -8   0  264.74    2.71   0
   6  -8   1    1.81    1.65   0
   6  -8   2  108.20    2.10   0
 -18   3  -5   43.40    2.89   0
 -18   3  -4   17.42    2.34   0
 -18   4   2    2.44    2.42   0
 -18   4   3    4.38    2.30   0
 -18   4   4   -0.78    2.34   0
 -18   4   5    2.09    2.29   0
 -18   4   6    6.21    2.20   0
 -18   4   7   12.41    2.39   0
 -17   3  -5    1.81    2.15   0
 -17   3  14   10.60    2.74   0
 -17   4   0  135.39    3.01   0
 -17   4   1    0.84    2.11   0
 -17   4   2  112.15    2.60   0
 -17   4   7    1.22    2.09   0
 -17   4   8   44.53    2.24   0
 -16   2  -9   17.34    2.33   0
 -16   3  -6   15.30    2.40   0
 -16   3  14   -0.21    2.29   0
 -16   4  -1    4.07    2.31   0
 -16   4   0    1.71    2.06   0
 -16   4   8   10.55    2.00   0
 -16   4   9   61.43    2.64   0
 -15   1 -12   54.66    2.94   0
 -15   3  14   31.55    2.41   0
 -15   4  -1    3.70    1.97   0
 -15   4   9    1.33    1.98   0
 -14   0 -14    2.21    2.85   0
 -14   1 -12  169.56    3.13   0
 -14   4  -2    1.74    2.07   0
 -14   4  -1   12.05    1.84   0
 -14   4   9   95.70    2.24   0
 -13   0 -14   -0.72    2.44   0
 -13   2 -10    1.39    2.16   0
 -13   3  -7   34.18    2.13   0
 -13   3  14   11.23    2.22   0
 -13   4  -2  273.11    3.08   0
 -13   4  -1    7.10    1.81   0
 -13   4   9    1.14    1.94   0
 -12  -2 -17   16.34    2.99   0
 -12   2 -10   30.35    2.27   0
 -12   2  17   34.96    2.77   0
 -12   4  -1   12.90    1.76   0
 -12   4   8    1.73    1.65   0
 -11  -2 -17  116.12    3.71   0
 -11   0 -14    0.41    2.24   0
 -11   1 -12   40.76    2.12   0
 -11   1  19   27.38    2.99   0
 -11   3  13   12.17    2.03   0
 -11   4  -1    2.09    1.89   0
 -11   4   0  217.87    2.66   0
 -11   4   6  564.20    3.79   0
 -11   4   7    4.24    1.69   0
 -10  -2 -17   44.41    3.22   0
 -10  -1  22   48.68    4.83   0
 -10   0 -14   42.48    2.50   0
 -10   1 -12  159.40    2.92   0
 -10   3  -6    1.61    1.60   0
 -10   4   1  181.75    2.45   0
 -10   4   2   70.81    1.93   0
 -10   4   3    1.19    1.52   0
 -10   4   4    0.53    1.56   0
 -10   4   5    9.63    1.61   0
  -9  -4 -19    0.72    3.85   0
  -9  -3 -18   64.36    3.84   0
  -9   2  -9  244.33    2.97   0
  -9   2  15   65.90    2.63   0
  -9   3  -5   69.13    1.92   0
  -8  -1 -15    1.45    2.22   0
  -8   0  19   -0.52    3.10   0
  -8   1  17   46.26    3.20   0
  -8   2  14   27.45    2.24   0
  -8   3  -4    9.78    1.65   0
  -8   3  10    2.14    1.93   0
  -7   1  16   21.94    2.72   0
  -7   2  13   40.20    2.28   0
  -7   3  -3  196.91    2.61   0
  -7   3   8   16.64    1.78   0
  -6  -3 -17    1.30    3.10   0
  -6   3   0    1.31    1.65   0
  -6   3   1 1878.39    7.02   0
  -6   3   4  118.27    2.43   0
  -6   3   5  645.39    4.51   0
  -5   2  -5  370.78    3.63   0
  -4   1  12  473.05    6.38   0
  -4   2   7  365.93    4.41   0
  -3  -7  22   12.76    3.53   0
  -2  -7  21   13.67    3.27   0
  -2   1  -3    1.55    2.52   0
  -1  -8 -17  153.82    4.51   0
  -1  -6  19   32.09    2.93   0
  -1  -4  17    0.06    2.57   0
   0  -8 -16    0.33    2.77   0
   0  -8  19    0.40    2.61   0
   0  -1   9  206.79    5.16   0
   1 -10  18    1.66    2.69   0
   1  -9  18   -0.63    2.51   0
   1  -6  16   46.01    2.61   0
   1  -5  15   18.28    2.11   0
   1  -4 -11   20.97    2.16   0
   2 -12 -14    2.70    2.65   0
   2 -10 -14   56.80    2.86   0
   2  -9 -14   82.91    2.82   0
   2  -9  16  152.10    3.16   0
   2  -7  15   17.47    2.20   0
   2  -6  14   16.16    2.13   0
   2  -5  13   14.95    2.07   0
   2  -4  -9  324.09    4.08   0
   2  -3   9  329.63    3.97   0
   2  -2  -3   47.53    2.47   0
   2  -2   5  517.72    5.20   0
   3 -13 -12   15.33    2.74   0
   3  -9 -12    1.56    1.98   0
   3  -9  14    2.38    2.16   0
   3  -7 -11  174.68    3.01   0
   3  -7  13   68.84    2.14   0
   3  -5  10  395.15    3.71   0
   3  -4  -6 1333.88    6.85   0
   3  -4   8  370.15    3.84   0
   3  -3  -2   18.70    2.20   0
   3  -3   4  115.81    2.72   0
   4 -13 -10    5.55    2.79   0
   4 -12  12    7.80    2.62   0
   4 -11  12   13.70    2.54   0
   4 -10  12    9.13    2.35   0
   4  -9 -10  115.71    2.67   0
   4  -8  11   11.86    2.09   0
   4  -7  10   40.98    1.99   0
   4  -6  -7  403.21    3.78   0
   4  -5  -5 1586.12    6.64   0
   4  -5   6    0.80    1.97   0
   5 -14  -6   55.40    2.91   0
   5 -13  -7    1.31    2.45   0
   5 -13   8   26.24    2.59   0
   5 -13   9    2.14    2.33   0
   5 -12  -8   81.08    2.46   0
   5 -12   9    8.41    2.12   0
   5 -11  -8   68.32    2.28   0
   5 -11   9   30.06    2.31   0
   5 -10  -8   49.05    2.03   0
   5 -10   9   33.37    2.00   0
   5  -9  -7  198.59    2.82   0
   5  -9   8   17.45    2.05   0
   5  -8  -6  122.49    2.55   0
   5  -8   7  125.47    2.52   0
   5  -7  -5   77.73    2.06   0
   5  -7   6    7.76    1.57   0
   5  -6  -2  423.81    3.35   0
   5  -6  -1   13.43    1.60   0
   5  -6   0  546.16    3.84   0
   5  -6   1   77.46    2.20   0
   5  -6   2  129.53    2.21   0
   5  -6   3    8.38    1.59   0
   6 -13  -2   23.01    2.27   0
   6 -13   0    9.39    2.27   0
   6 -13   1   29.41    2.29   0
   6 -13   2    8.56    2.28   0
   6 -13   3   56.63    2.41   0
   6 -12  -3    5.05    1.99   0
   6 -12  -2   20.90    2.07   0
   6 -12  -1    9.17    2.24   0
   6 -12   0   29.93    2.39   0
   6 -12   1    6.85    2.27   0
   6 -12   2   38.44    2.42   0
   6 -12   3    0.53    2.05   0
   6 -11  -3   86.13    2.25   0
   6 -11  -2    0.39    2.08   0
   6 -11   2    4.70    2.16   0
   6 -11   3   88.23    2.48   0
   6 -11   4    7.74    1.91   0
   6 -10  -3    2.53    1.76   0
   6 -10  -2  320.48    3.05   0
   6 -10  -1    0.62    2.01   0
   6 -10   0  135.96    2.54   0
   6 -10   1    8.53    1.97   0
   6 -10   2   25.78    2.05   0
   6 -10   3   -0.22    1.78   0
   6  -9  -1   49.18    1.90   0
   6  -9   0    2.58    1.67   0
   6  -9   1   20.22    1.73   0
   6  -9   2    3.62    1.66   0
 -18   4   0    3.53    2.31   0
 -18   4   1    0.65    2.25   0
 -18   4   8    7.19    2.34   0
 -18   4   9   10.83    2.47   0
 -17   3  -6    6.66    2.30   0
 -17   4  -1   -2.41    2.25   0
 -17   4   9    7.19    2.27   0
 -17   4  10   65.56    2.83   0
 -16   2 -10   19.39    2.80   0
 -16   3  -7    4.95    2.49   0
 -16   3  15   58.42    2.91   0
 -16   4  -2   13.10    2.11   0
 -16   4  10   16.01    2.17   0
 -15   2 -10   36.95    2.32   0
 -15   2  18   18.78    3.08   0
 -15   3  -7    1.19    1.97   0
 -15   3  15    9.65    2.50   0
 -15   4  -3    2.51    2.20   0
 -15   4  -2  187.27    2.77   0
 -15   4  10   76.64    2.38   0
 -14   2 -10   11.95    2.09   0
 -14   2  18    0.36    2.87   0
 -14   3  -7   23.85    1.94   0
 -14   3  15   26.27    2.69   0
 -14   4  -3   25.09    2.23   0
 -14   4  10    9.37    1.94   0
 -13  -1 -16    5.97    3.02   0
 -13   1  20    2.64    3.25   0
 -13   4  -3    4.39    2.04   0
 -13   4  10  210.06    2.79   0
 -12  -1 -16  131.03    3.51   0
 -12   3  -7  163.72    2.50   0
 -12   3  14    5.68    1.91   0
 -12   4  -3  270.70    3.04   0
 -12   4  -2    5.70    1.70   0
 -12   4   9   30.01    1.82   0
 -11  -1 -16   14.85    2.72   0
 -11   0  21  111.79    4.33   0
 -11   2 -10   35.16    2.03   0
 -11   3  -7   26.83    1.83   0
 -11   4  -2  234.85    2.67   0
 -11   4   8  629.11    3.98   0
 -10   2 -10   82.33    2.42   0
 -10   2  16   34.48    2.50   0
 -10   4  -1  355.35    3.05   0
 -10   4   0   29.94    1.71   0
 -10   4   6   -0.51    1.61   0
 -10   4   7   20.83    1.72   0
  -9  -2 -17   20.96    3.11   0
  -9   0 -14    0.45    2.18   0
  -9   1 -12   45.49    2.30   0
  -9   1  18   97.94    3.53   0
  -9   3  -6   83.91    2.05   0
  -9   3  12   49.95    2.37   0
  -9   4   1  103.66    2.33   0
  -9   4   2  303.71    2.88   0
  -9   4   3    5.58    1.53   0
  -9   4   4  828.28    4.42   0
  -9   4   5    1.19    1.90   0
  -8   2  -9  128.12    2.64   0
  -8   3  -5   76.63    2.01   0
  -7   0 -13  162.98    3.09   0
  -7   1 -11  106.24    2.66   0
  -7   2  -8  359.61    3.46   0
  -7   3   9    1.79    1.98   0
  -6   1 -10  513.03    4.38   0
  -6   1  15   92.31    3.30   0
  -6   2  -7    4.39    2.02   0
  -6   2  12   76.32    2.66   0
  -6   3  -1  780.96    4.61   0
  -6   3   6   72.25    2.21   0
  -5   1  -9   62.42    2.28   0
  -5   2  10    0.71    1.73   0
  -4   2  -3   16.07    1.87   0
  -3  -7 -18    1.69    4.04   0
  -3   1  -6    6.25    2.02   0
  -3   1  10   25.89    3.07   0
  -2  -9 -18   68.54    4.44   0
  -2  -3  17   15.08    2.89   0
  -1  -8  20    8.40    3.15   0
  -1  -5  18   15.98    2.71   0
   0  -9  19   23.18    2.99   0
   0  -7  18   40.52    2.88   0
   1  -9 -15   23.28    2.70   0
   1  -8  17  167.65    3.26   0
   1  -7 -14   22.16    2.65   0
   1  -3  -9  139.03    3.91   0
   1  -2   9   34.87    2.61   0
   1  -1  -2  156.28    5.18   0
   2 -11 -14    3.28    2.42   0
   2 -11  16   38.02    3.16   0
   2 -10  16   42.04    2.87   0
   2  -8 -13   -1.14    2.19   0
   2  -4  11  267.11    3.41   0
   3 -12 -12   30.20    2.74   0
   3 -11 -12   44.84    2.57   0
   3 -10 -12    1.72    2.31   0
   3 -10  14    3.11    2.33   0
   3  -8  13  113.69    2.79   0
   3  -5  -8   72.42    2.47   0
   3  -3  -1   93.68    2.45   0
   3  -3   3   49.63    2.11   0
   4 -13  -9   45.69    2.69   0
   4 -12 -10    1.78    2.11   0
   4 -12  11   13.49    2.58   0
   4 -11 -10   60.14    2.45   0
   4 -10 -10  132.15    2.53   0
   4  -9  11    4.32    2.00   0
   4  -8  -9    0.33    1.53   0
   4  -7  -8   16.02    1.70   0
   4  -6   8  135.45    2.39   0
   4  -5  -4  172.00    2.66   0
   5 -14  -5    0.26    2.37   0
   5 -14  -4   47.84    2.79   0
   5 -13  -6    1.08    2.14   0
   5 -13   7    8.61    2.51   0
   5 -12  -7    3.21    2.01   0
   5 -12   8   13.59    2.10   0
   5 -11  -7   57.49    2.18   0
   5 -11   8   19.11    1.96   0
   5 -10  -7   31.35    1.78   0
   5 -10   8   34.81    2.01   0
   5  -9  -6  113.99    2.56   0
   5  -9   7  249.07    2.92   0
   5  -8  -5    0.53    1.86   0
   5  -8   6   56.49    2.21   0
   5  -7  -4   19.14    1.66   0
   5  -7  -3   13.03    1.90   0
   5  -7   4    2.13    1.80   0
   5  -7   5  203.95    2.52   0
   6 -11  -1  176.55    2.57   0
   6 -11   0   28.24    1.87   0
   6 -11   1   30.37    2.00   0
 -18   4  -2    1.58    2.65   0
 -18   4  -1    4.16    2.30   0
 -18   4  10    0.82    2.31   0
 -17   3  -7    1.88    2.31   0
 -17   4  -3    3.61    2.55   0
 -17   4  -2  207.95    3.11   0
 -17   4  11    2.53    2.27   0
 -16   4  -3   19.54    2.23   0
 -16   4  11   85.39    2.60   0
 -15   1 -13    5.99    2.84   0
 -15   3  -8   34.91    2.75   0
 -15   4  -4  236.21    3.23   0
 -15   4  11   10.99    2.09   0
 -15   4  12   90.95    2.72   0
 -14   1 -13    7.42    2.72   0
 -14   2 -11   59.26    2.69   0
 -14   3  -8   11.31    1.94   0
 -14   4  -4   21.29    1.92   0
 -14   4  11   60.12    2.27   0
 -13   1 -13   50.76    2.75   0
 -13   2 -11   23.73    2.34   0
 -13   2  18    8.58    2.70   0
 -13   3  -8   70.35    2.17   0
 -13   3  15   39.63    2.47   0
 -13   4  -4   41.37    1.93   0
 -13   4  11    4.56    2.16   0
 -12   1 -13   -1.33    2.36   0
 -12   2 -11   33.29    2.32   0
 -12   3  -8   26.68    2.10   0
 -12   4  -4    0.95    1.98   0
 -12   4  10    1.78    1.81   0
 -11   1 -13   15.99    2.41   0
 -11   2  17  131.15    3.15   0
 -11   3  14   30.41    2.27   0
 -11   4  -3    1.04    1.63   0
 -11   4   9    4.36    1.61   0
 -10  -1 -16   65.71    2.91   0
 -10   3  -7   68.95    1.97   0
 -10   4  -2   22.92    1.67   0
 -10   4   8   19.79    1.72   0
  -9   0  20   -0.06    3.18   0
  -9   2 -10  154.71    2.78   0
  -9   4  -1    0.09    1.78   0
  -9   4   0  795.46    4.21   0
  -9   4   6 1229.25    5.40   0
  -8  -4 -19   45.65    4.55   0
  -8  -3 -18    3.59    3.51   0
  -8  -1  21    0.57    4.36   0
  -8   1 -12   50.71    2.60   0
  -8   3  11  149.31    2.73   0
  -7  -1 -15    9.05    2.57   0
  -7   3  -4  152.66    2.44   0
  -6  -2 -16    1.34    2.80   0
  -6   3  -2   42.22    1.90   0
  -6   3   7  294.67    3.50   0
  -5   2  -6  647.84    4.80   0
  -4   0  15    0.08    4.31   0
  -4   1  -8 1096.69    6.81   0
  -4   2  -4  313.25    3.75   0
  -4   2   8  381.52    4.55   0
  -3   2   2   41.73    2.62   0
  -2  -8  21    4.29    3.08   0
  -2  -6  20    4.17    2.96   0
  -2   1   7  121.05    4.38   0
  -1  -9 -17   24.19    3.30   0
   0  -9 -16   59.22    3.15   0
   0  -4  15  140.31    3.27   0
   1 -11 -15   -0.53    2.59   0
   1 -10 -15   66.81    3.04   0
   1  -9  17   27.99    2.57   0
   1  -6 -13    7.01    2.29   0
   1  -5 -12   93.32    2.89   0
   1  -4  13    0.69    1.87   0
   1  -1   4 1164.72    9.80   0
   2  -8  15    1.28    2.19   0
   2  -5 -10   27.16    2.22   0
   2  -5  12  230.76    3.18   0
   2  -2  -2   34.61    2.45   0
   2  -2   4  313.21    4.04   0
   3 -13 -11    1.12    2.72   0
   3  -9  13   10.05    2.31   0
   3  -8 -11  329.89    3.63   0
   3  -7 -10   94.45    2.52   0
   3  -7  12   10.27    1.68   0
   3  -6  -9   34.50    2.11   0
   3  -6  11   57.32    1.93   0
   3  -4   7  247.61    3.12   0
   3  -3   0  160.46    2.88   0
   3  -3   1   91.38    2.47   0
   3  -3   2  110.22    2.47   0
   4 -13  10    1.81    2.42   0
   4 -12  -9    8.49    2.40   0
   4 -11  -9   13.98    2.26   0
   4 -11  11   49.44    2.38   0
   4 -10  -9    5.71    2.08   0
   4 -10  11   -0.12    1.82   0
   4  -9  -9   38.43    2.18   0
   4  -8  10  101.86    2.20   0
   4  -7   9    1.65    1.53   0
   4  -6  -6  239.57    2.95   0
   4  -6   7  217.20    3.00   0
   4  -5  -3  243.18    2.95   0
   4  -5   4   60.38    2.23   0
   4  -5   5  684.04    4.26   0
   5 -14  -3    3.48    2.16   0
   5 -14  -2   63.37    2.80   0
   5 -14  -1    8.49    2.67   0
   5 -14   2   57.10    2.83   0
   5 -14   3    0.74    2.78   0
   5 -14   4   64.46    2.79   0
   5 -14   5    4.50    2.55   0
   5 -13  -5   -0.56    2.10   0
   5 -13  -4   -0.21    2.31   0
   5 -13   5   21.43    2.62   0
   5 -13   6   24.82    2.37   0
   5 -12  -6  117.75    2.47   0
   5 -12  -5    4.47    2.16   0
   5 -12   7    4.23    2.02   0
   5 -11  -6   39.37    1.93   0
   5 -11   7   40.03    2.13   0
   5 -10  -6   78.47    2.06   0
   5 -10   7   86.36    2.25   0
   5  -9   6   47.88    2.30   0
   5  -8  -4  141.31    2.26   0
   5  -8   5    4.60    1.58   0
   5  -7  -2   16.28    1.54   0
   5  -7  -1  444.12    3.48   0
   5  -7   0   23.58    1.88   0
   5  -7   1  219.72    2.70   0
   5  -7   2  129.68    2.38   0
   5  -7   3    3.85    1.56   0
 -18   4  -3   25.90    2.47   0
 -17   3  -8   28.59    2.97   0
 -17   4  -4  100.26    2.67   0
 -17   4  12   29.57    2.55   0
 -16   2 -11   34.57    3.13   0
 -16   3  -8    8.93    2.24   0
 -16   3  16   -0.64    2.58   0
 -16   4  -4    1.19    2.06   0
 -16   4  12    2.19    2.10   0
 -15   2 -11   66.69    2.71   0
 -15   3  16   22.81    2.72   0
 -15   4  -5   -0.49    2.24   0
 -14   3  16   25.41    2.87   0
 -14   4  -5   74.84    2.18   0
 -14   4  12    6.20    2.06   0
 -13   0 -15   55.13    3.06   0
 -13   4  -5    0.78    2.03   0
 -13   4  12  182.06    3.09   0
 -12   0 -15   -0.92    2.38   0
 -12   1  20   26.01    3.26   0
 -12   2  18    2.87    2.82   0
 -12   3  15   94.53    2.84   0
 -12   4  -5  150.19    2.60   0
 -12   4  11  144.90    2.62   0
 -11   0 -15   31.55    2.63   0
 -11   2 -11  229.93    3.15   0
 -11   3  -8    5.30    1.68   0
 -11   4  -4  480.68    3.49   0
 -11   4  10  135.96    2.34   0
 -10   1 -13    7.43    2.13   0
 -10   1  19    0.71    2.96   0
 -10   3  -8   16.64    1.91   0
 -10   3  14    4.43    2.02   0
 -10   4  -3  138.08    2.27   0
 -10   4   9  141.53    2.38   0
  -9  -1 -16    0.23    2.27   0
  -9   2  16   17.15    2.65   0
  -9   3  -7  136.41    2.31   0
  -9   3  13    0.83    2.17   0
  -9   4  -2  224.31    2.59   0
  -9   4   7    8.22    1.75   0
  -9   4   8  524.89    4.00   0
  -8  -2 -17   44.86    3.39   0
  -8   0 -14  216.64    3.53   0
  -8   2  15    4.09    2.29   0
  -8   3  -6   30.30    1.79   0
  -8   4   1    5.52    1.55   0
  -8   4   2    0.82    1.49   0
  -8   4   3  229.58    2.67   0
  -8   4   4    9.18    1.66   0
  -8   4   5   -0.61    1.96   0
  -7   2  -9  224.75    3.12   0
  -7   2  14  119.35    3.13   0
  -7   3  -5  304.43    3.10   0
  -7   3  10   88.55    2.48   0
  -6   3  -3  733.29    4.50   0
  -6   3   8   89.04    2.56   0
  -5   0 -12   -0.24    2.08   0
  -5   1  14   76.09    3.29   0
  -5   3   1  167.80    2.94   0
  -5   3   2  660.29    4.59   0
  -5   3   3  194.88    2.89   0
  -4  -8 -19    6.61    4.66   0
  -4  -6  22    0.86    3.58   0
  -4  -1 -13    3.47    2.36   0
  -4   0 -11   -0.15    1.92   0
  -3  -6  21   52.23    3.63   0
  -3   2   0  104.26    2.86   0
  -3   2   1 1092.99    6.98   0
  -3   2   3  471.40    4.86   0
  -3   2   4   43.12    2.50   0
  -2  -7 -17   11.32    3.51   0
  -2  -5  19    8.22    2.79   0
  -2  -4  18    3.40    2.61   0
  -2   0  -8  365.07    5.98   0
  -1 -10 -17   24.23    3.44   0
  -1  -7  19   15.60    2.66   0
   0 -11 -16    0.13    2.84   0
   0 -10 -16    9.78    2.75   0
   0  -8  18    2.19    2.49   0
   0  -7 -15    9.55    2.69   0
   0  -6  17   24.96    2.43   0
   0  -5  16   61.02    2.84   0
   0  -1  -6    1.26    4.76   0
   0   0   2 6694.21   72.09   0
   1 -10  17   25.79    2.77   0
   1  -8 -14   28.56    2.75   0
   1  -7  16   27.84    2.32   0
   1  -6  15    7.22    2.03   0
   1  -5  14  113.54    2.92   0
   1  -3  11  172.46    3.15   0
   2 -12 -13    2.20    2.55   0
   2 -11 -13   15.76    2.47   0
   2 -11  15   43.23    3.01   0
   2 -10 -13   10.56    2.42   0
   2 -10  15    9.10    2.74   0
   2  -9 -13   41.00    2.52   0
   2  -9  15    0.81    2.02   0
   2  -7 -12    0.34    2.06   0
   2  -7  14   12.83    1.75   0
   2  -6 -11  625.06    4.99   0
   2  -6  13   73.24    2.51   0
   2  -4  10   41.27    2.12   0
   2  -3  -6  136.53    3.21   0
   2  -3   8   17.14    1.85   0
   2  -2  -1   13.59    2.75   0
   2  -2   3   12.26    1.93   0
   3 -12 -11   34.26    2.61   0
   3 -11 -11   22.67    2.31   0
   3 -10 -11   89.38    2.62   0
   3 -10  13   26.35    2.10   0
   3  -8  12    2.71    2.20   0
   3  -5  -7  168.03    3.01   0
   3  -5   9  310.71    3.26   0
   3  -4  -5   31.01    1.91   0
   4 -14  -7   19.82    2.43   0
   4 -13  -8    7.02    2.15   0
   4 -13   9    4.72    2.34   0
   4 -12  -8   -0.90    2.29   0
   4 -12  10   13.22    2.22   0
   4 -11  10   38.16    2.14   0
   4 -10  10    1.80    1.76   0
   4  -9  10   77.29    2.09   0
   4  -8  -8   88.90    2.08   0
   4  -8   9    5.95    1.73   0
   4  -7  -7  129.92    2.40   0
   4  -7   8  181.47    2.54   0
   4  -6  -5  162.25    2.78   0
   4  -6   6  108.76    2.45   0
   4  -5  -2  695.91    4.38   0
   4  -5  -1  493.05    3.90   0
   4  -5   3  638.63    4.15   0
   5 -14   0   84.43    2.67   0
   5 -14   1    0.23    2.31   0
   5 -13  -3    0.41    2.02   0
   5 -13  -2    2.35    2.35   0
   5 -13  -1    1.49    2.36   0
   5 -13   2   20.39    2.43   0
   5 -13   3   12.86    2.17   0
   5 -13   4    1.31    2.20   0
   5 -12  -4   42.43    2.07   0
   5 -12  -3   54.85    2.47   0
   5 -12   4   54.99    2.50   0
   5 -12   5    5.35    2.05   0
   5 -11  -5   38.40    1.95   0
   5 -11  -4   16.35    2.13   0
   5 -11   5   77.83    2.42   0
   5 -11   6   14.66    1.99   0
   5 -10  -5    2.18    1.69   0
   5 -10  -4  115.73    2.42   0
   5 -10   5   24.22    2.13   0
   5  -9  -4   61.57    2.01   0
   5  -9   5  325.56    3.01   0
   5  -8  -3  113.35    2.06   0
   5  -8  -2   20.20    1.94   0
   5  -8   3   25.90    1.95   0
   5  -8   4    1.78    1.56   0
 -18   4  -4    1.32    2.36   0
 -18   5   4   26.80    2.83   0
 -18   5   5  100.33    3.00   0
 -17   4  -5    5.37    2.25   0
 -17   4  13    2.32    2.51   0
 -17   5   2   38.69    2.66   0
 -17   5   3   11.69    2.32   0
 -17   5   4    4.04    2.17   0
 -17   5   5   -0.43    2.21   0
 -17   5   6    2.52    2.45   0
 -17   5   7   -1.21    2.41   0
 -16   3  -9   16.12    2.63   0
 -16   4  -5  114.61    2.59   0
 -16   4  13   22.44    2.45   0
 -16   5   1   33.88    2.49   0
 -16   5   2   27.38    2.19   0
 -16   5   3   95.89    2.47   0
 -16   5   4    8.87    2.10   0
 -16   5   5   62.68    2.44   0
 -16   5   6   12.32    2.11   0
 -16   5   7  118.88    2.81   0
 -15   3  -9    3.52    2.17   0
 -15   4  -6   44.65    2.42   0
 -15   4  13    1.47    2.13   0
 -15   5   1    3.19    1.90   0
 -15   5   2    6.94    2.01   0
 -15   5   3   14.67    1.99   0
 -15   5   4    7.17    1.96   0
 -15   5   5    3.93    1.90   0
 -15   5   6    0.57    1.95   0
 -15   5   7    0.32    2.13   0
 -14   2 -12   41.11    2.69   0
 -14   2  19   25.96    3.15   0
 -14   3  -9    0.76    2.04   0
 -14   4  -6    1.21    2.11   0
 -14   4  13  133.04    2.93   0
 -14   5   0    1.37    2.13   0
 -14   5   1  269.40    2.92   0
 -14   5   2   -1.26    1.84   0
 -14   5   3   87.17    2.19   0
 -14   5   4    6.64    1.83   0
 -14   5   5  188.34    2.69   0
 -14   5   6    4.27    1.86   0
 -14   5   7  210.90    2.93   0
 -13   1 -14   44.12    2.84   0
 -13   2 -12    9.69    2.40   0
 -13   3  -9   10.88    1.91   0
 -13   3  16   12.58    2.39   0
 -13   4  -6  164.63    2.75   0
 -13   5   1    0.95    1.94   0
 -13   5   2   11.92    1.78   0
 -13   5   3   -1.26    1.74   0
 -13   5   4   34.14    1.92   0
 -13   5   5    5.50    1.75   0
 -13   5   6   37.15    2.21   0
 -12   3  -9   55.66    2.08   0
 -12   4  12   12.34    2.30   0
 -12   5   3  417.75    3.44   0
 -11  -2 -18    2.72    3.27   0
 -11   3  -9  120.68    2.63   0
 -11   3  15   31.82    2.47   0
 -11   4  -5    2.40    1.69   0
 -11   4  11   14.95    1.81   0
 -10   0 -15   -0.97    2.23   0
 -10   0  21    0.50    3.61   0
 -10   2 -11   57.90    2.10   0
 -10   2  17   14.97    2.41   0
 -10   4  -4    0.02    1.60   0
 -10   4  10    6.28    1.85   0
  -9   1 -13   35.16    2.31   0
  -9   4  -3   19.91    1.69   0
  -8   2 -10   29.30    1.98   0
  -8   3  -7  165.90    2.80   0
  -8   3  12   34.31    2.34   0
  -8   4  -1   33.01    1.71   0
  -8   4   0    7.26    1.55   0
  -8   4   6    0.24    1.55   0
  -6   0 -13   -0.04    1.90   0
  -6   1 -11   17.66    2.05   0
  -6   2  -8   14.48    1.68   0
  -6   3  -4   42.14    2.14   0
  -5  -1 -14    7.15    2.34   0
  -5   1 -10    4.09    1.72   0
  -5   2  11    0.79    1.97   0
  -5   3  -1    0.59    2.01   0
  -5   3   0    3.91    1.76   0
  -5   3   4  504.08    4.15   0
  -5   3   5  217.14    3.28   0
  -4  -6 -18   39.34    4.98   0
  -3  -1 -12    5.14    2.63   0
  -3   2  -1  306.22    3.94   0
  -2   1  -4  279.14    4.37   0
  -1  -7 -16   24.22    2.98   0
  -1  -3  15   25.21    2.59   0
   0 -10  18    0.27    2.71   0
   1 -12 -14   15.87    2.84   0
   1  -8  16   21.73    2.61   0
   2 -13 -12    1.32    2.85   0
   2 -12  14    1.85    2.72   0
   2  -8  14   30.63    2.45   0
   2  -4  -8   32.33    2.22   0
   2  -2   0   87.79    2.92   0
   2  -2   1  402.21    4.77   0
   2  -2   2  433.15    4.82   0
   3 -13 -10   22.65    2.51   0
   3 -13  11   -0.36    2.59   0
   3 -12  12   21.14    2.35   0
   3 -10  12    3.33    2.18   0
   3  -9  12    0.69    2.10   0
   3  -8 -10   18.53    2.14   0
   3  -7  11   70.82    1.91   0
   3  -6  10   54.13    1.91   0
   3  -5   8  357.09    3.64   0
   3  -4  -4  842.79    5.41   0
   3  -4   6  121.10    2.41   0
   4 -14  -6    2.63    2.33   0
   4 -14  -5   31.63    2.78   0
   4 -14   6    4.06    2.56   0
   4 -13  -7   73.83    2.57   0
   4 -13   8    4.11    2.19   0
   4 -12  -7   35.78    2.36   0
   4 -12   9   47.54    2.19   0
   4 -11  -8   65.34    2.20   0
   4 -11   9   97.72    2.35   0
   4 -10  -8   77.15    2.15   0
   4 -10   9    2.59    2.02   0
   4  -9  -8  105.67    2.15   0
   4  -9   9    7.97    1.67   0
   4  -8  -7   -0.61    1.85   0
   4  -8   8  414.42    3.57   0
   4  -7  -6   15.22    1.99   0
   4  -7   7   83.50    2.26   0
   4  -6  -4   77.94    2.43   0
   4  -6   5   66.49    2.22   0
   4  -5   0   99.37    2.20   0
   4  -5   1 1223.48    5.49   0
   4  -5   2    2.04    1.61   0
   5 -13   0   19.31    2.18   0
   5 -13   1    1.05    2.05   0
   5 -12  -2  109.34    2.37   0
   5 -12  -1   39.08    2.17   0
   5 -12   0  128.24    2.77   0
   5 -12   1    3.24    2.01   0
   5 -12   2    8.19    1.92   0
   5 -12   3    5.21    1.98   0
   5 -11  -3   26.23    2.00   0
   5 -11  -2   62.74    2.37   0
   5 -11   2    7.92    2.02   0
   5 -11   3    0.16    2.01   0
   5 -11   4    1.30    1.85   0
   5 -10  -3    7.51    1.80   0
   5 -10   3    9.79    1.97   0
   5 -10   4   27.94    1.83   0
   5  -9  -3  256.57    2.72   0
   5  -9  -2   11.99    1.80   0
   5  -9  -1  534.11    3.74   0
   5  -9   2   69.32    2.21   0
   5  -9   3   36.83    1.84   0
   5  -9   4  107.63    2.20   0
   5  -8  -1   23.61    1.65   0
   5  -8   0   10.05    1.58   0
   5  -8   1   18.96    1.61   0
   5  -8   2   35.10    1.73   0
 -18   5   0    3.29    2.83   0
 -18   5   1   31.15    2.54   0
 -18   5   2   25.75    2.54   0
 -18   5   3    9.12    2.50   0
 -18   5   6   10.02    2.32   0
 -18   5   7   79.98    2.73   0
 -18   5   8    1.47    2.78   0
 -17   4  -6   85.04    3.02   0
 -17   5  -1    2.54    2.58   0
 -17   5   0    5.46    2.19   0
 -17   5   1    4.81    2.28   0
 -17   5   8    1.71    2.26   0
 -17   5   9    4.56    2.61   0
 -16   4  -6   -0.30    2.05   0
 -16   4  14    0.96    2.63   0
 -16   5  -1   64.62    2.35   0
 -16   5   0   11.66    2.14   0
 -16   5   8    0.26    2.07   0
 -16   5   9  178.29    3.17   0
 -15   2 -12    7.97    2.41   0
 -15   3 -10   42.48    2.64   0
 -15   3  17    1.25    2.67   0
 -15   4  14   39.88    2.84   0
 -15   5  -1    1.80    2.03   0
 -15   5   8    7.31    1.88   0
 -15   5   9    1.55    2.47   0
 -14   1 -14  134.67    3.21   0
 -14   3 -10   15.81    2.33   0
 -14   3  17   33.76    2.99   0
 -14   4  14   -1.24    2.47   0
 -14   5  -1  156.35    2.47   0
 -14   5   8   13.10    1.93   0
 -13   2  19   59.39    3.20   0
 -13   3 -10   31.59    2.37   0
 -13   4  13    0.60    1.88   0
 -13   5  -1    0.15    1.78   0
 -13   5   0    0.33    1.74   0
 -13   5   7   -0.26    1.71   0
 -13   5   8   10.57    1.98   0
 -12  -1 -17    5.91    2.94   0
 -12   1 -14   76.44    2.72   0
 -12   2 -12    0.05    1.88   0
 -12   3  16   31.14    2.62   0
 -12   4  -6    5.86    1.71   0
 -12   5   0    8.21    1.75   0
 -12   5   1  138.32    2.30   0
 -12   5   2   20.16    1.86   0
 -12   5   4   -0.05    1.81   0
 -12   5   5  398.59    3.39   0
 -12   5   6    7.58    1.75   0
 -11  -1 -17    0.03    3.04   0
 -11   1 -14   10.32    2.41   0
 -11   1  20    9.57    3.11   0
 -11   2 -12   -0.12    2.29   0
 -11   2  18    4.31    2.82   0
 -11   4  -6  241.66    3.07   0
 -11   4  12   81.07    2.55   0
 -11   5   2   90.02    2.36   0
 -11   5   3   -0.66    1.91   0
 -11   5   4   27.03    2.04   0
 -10  -3 -19   -0.21    3.47   0
 -10  -2 -18    0.57    2.98   0
 -10   3  -9   88.74    2.36   0
 -10   4  -5  116.94    2.21   0
 -10   4  11   25.64    2.07   0
  -9   0 -15  113.81    2.99   0
  -9   2 -11   96.08    2.52   0
  -9   3  -8  279.66    2.87   0
  -9   4  -4  159.84    2.36   0
  -9   4   9    1.88    1.51   0
  -8  -1 -16   70.10    3.16   0
  -8   4  -2   47.91    1.83   0
  -8   4   7    0.81    1.64   0
  -7  -3 -18   83.76    4.70   0
  -7   0 -14   -0.79    2.22   0
  -7   1 -12   22.80    2.13   0
  -7   3  -6   48.24    1.94   0
  -7   3  11   -0.16    1.78   0
  -7   4   2  759.46    4.55   0
  -7   4   3  173.36    2.79   0
  -6  -5  23    0.31    4.45   0
  -6  -1 -15    0.06    2.42   0
  -6   2  13    1.60    2.11   0
  -6   3   9   45.33    2.27   0
  -5   2  -7  155.93    2.69   0
  -5   3  -2    1.32    2.04   0
  -5   3   6   46.44    2.34   0
  -4  -2  18   84.39    5.45   0
  -4   2  -5   72.39    2.26   0
  -4   2   9   72.74    2.85   0
  -3  -5  20   78.33    3.81   0
  -3  -4  19    1.69    3.01   0
  -3  -3  18  138.93    4.50   0
  -3  -1  15  179.72    7.41   0
  -3   0 -10    0.52    2.05   0
  -3   1  -7  724.90    6.11   0
  -3   2   5   78.28    2.84   0
  -2  -7  20   94.75    3.36   0
  -1  -6  18    0.89    2.49   0
   0  -8 -15   18.00    2.79   0
   0  -7  17   23.05    2.44   0
   0  -6 -14    4.70    2.32   0
   0  -4 -12   27.65    2.80   0
   0  -3  13   72.24    2.70   0
   0  -2  11  103.34    3.36   0
   1 -11 -14   48.39    2.86   0
   1 -11  16   41.77    3.10   0
   1 -10 -14   14.06    2.49   0
   1 -10  16    4.84    2.62   0
   1  -9 -14   -0.28    2.26   0
   1  -9  16    1.15    2.44   0
   1  -7 -13  322.37    4.17   0
   1  -7  15   56.28    2.31   0
   1  -2  -6   92.19    3.53   0
   1  -2   8    1.96    2.10   0
   1  -1  -1 6051.05   24.74   0
   1  -1   3  584.26    7.20   0
   2 -12 -12    0.54    2.42   0
   2 -11 -12   46.19    2.50   0
   2 -11  14   24.85    2.63   0
   2 -10  14   33.24    2.62   0
   2  -9 -12   93.85    2.50   0
   2  -9  14   81.41    2.55   0
   2  -8 -12   17.64    2.04   0
   2  -7  13    0.22    1.95   0
   2  -6  12   21.19    2.02   0
   2  -5  11   79.84    2.40   0
   2  -3   7  291.68    3.73   0
   3 -14  -8   15.54    2.74   0
   3 -13  -9    0.13    2.41   0
   3 -13  10   22.91    2.80   0
   3 -12 -10  143.12    2.79   0
   3 -12  11    3.73    2.53   0
   3 -11 -10   38.44    2.39   0
   3 -10 -10   21.26    2.30   0
   3  -9 -10    1.11    2.01   0
   3  -8  11  144.22    2.65   0
   3  -7  -9  353.64    3.58   0
   3  -7  10   29.88    1.95   0
   3  -6  -8  107.53    2.33   0
   3  -6   9   17.55    2.10   0
   3  -5  -6  219.17    3.15   0
   3  -4   5    4.73    1.61   0
   4 -14  -4    6.51    2.29   0
   4 -14  -3    9.11    2.49   0
   4 -14   4   13.58    2.70   0
   4 -14   5    1.11    2.43   0
   4 -13  -6   13.77    2.17   0
   4 -13  -5  156.85    3.07   0
   4 -13   6    5.99    2.42   0
   4 -13   7   41.99    2.38   0
   4 -12  -6    5.55    2.21   0
   4 -12   7   15.40    2.36   0
   4 -12   8   18.27    2.08   0
   4 -11  -7   21.18    1.94   0
   4 -11   8   74.35    2.27   0
   4 -10  -7    0.45    2.03   0
   4 -10   8   25.93    2.17   0
   4  -9  -7    2.86    1.56   0
   4  -9   8   54.07    1.93   0
   4  -8  -6  489.47    3.72   0
   4  -8   7    3.01    2.02   0
   4  -7  -5  305.43    3.29   0
   4  -7   6   -0.83    1.89   0
   4  -6  -3    1.74    1.88   0
   4  -6   4   10.56    1.56   0
   5 -11  -1  167.20    2.54   0
   5 -11   0    7.81    1.81   0
   5 -11   1   66.89    2.10   0
   5 -10  -1    1.69    1.65   0
   5 -10   0   19.69    1.80   0
   5 -10   1   37.76    1.79   0
   5 -10   2    3.42    1.62   0
   5  -9   0   39.77    1.93   0
   5  -9   1  299.63    2.86   0
 -18   5  -1   38.50    2.71   0
 -17   4  -7    3.25    2.75   0
 -17   5  -2   42.93    2.58   0
 -17   5  10   19.77    2.38   0
 -16   3 -10    2.39    2.42   0
 -16   4  -7   58.93    2.52   0
 -16   4  15   30.39    2.94   0
 -16   5  -3  190.99    3.19   0
 -16   5  -2    0.78    2.09   0
 -16   5  10    0.44    2.22   0
 -15   4  -7   -0.61    2.05   0
 -15   5  -3   18.76    2.36   0
 -15   5  -2    6.96    1.97   0
 -15   5  10   19.73    2.18   0
 -14   4  -7  253.84    3.01   0
 -14   5  -3   11.08    2.18   0
 -14   5  -2   21.79    1.94   0
 -14   5   9   59.92    2.13   0
 -14   5  10    0.90    2.13   0
 -13   0 -16    0.23    2.90   0
 -13   3  17   41.41    2.86   0
 -13   4  -7    2.98    1.80   0
 -13   4  14   30.91    2.63   0
 -13   5  -2  107.13    2.31   0
 -13   5   9    0.73    1.92   0
 -12   0 -16    2.60    2.62   0
 -12   2  19   18.20    3.09   0
 -12   3 -10   91.11    2.36   0
 -12   4  -7   43.68    1.94   0
 -12   4  13   86.90    2.38   0
 -12   5  -2    3.70    2.06   0
 -12   5  -1  229.09    2.71   0
 -12   5   8    5.64    1.89   0
 -11   0 -16   -1.04    2.72   0
 -11   3 -10   73.55    2.57   0
 -11   3  16   71.83    2.91   0
 -11   5  -1    8.85    2.02   0
 -11   5   0  171.24    2.44   0
 -11   5   1    3.58    1.70   0
 -11   5   5    1.32    1.69   0
 -11   5   6    5.11    1.75   0
 -10  -1 -17    4.03    2.74   0
 -10   1 -14   26.00    2.46   0
 -10   2 -12    0.58    2.06   0
 -10   3  15   22.38    2.31   0
 -10   4  -6    8.75    2.05   0
  -9  -1  22   15.00    4.85   0
  -9   3  14  112.54    2.74   0
  -9   4  -5  109.57    2.43   0
  -9   4  10  352.55    3.50   0
  -8   1 -13   25.71    2.16   0
  -8   1  18   99.36    3.73   0
  -8   2 -11   42.30    2.17   0
  -8   3  -8   39.09    2.17   0
  -8   3  13   47.96    2.50   0
  -8   4  -3  374.81    3.15   0
  -8   4   8    8.57    1.74   0
  -7  -4 -19    2.35    5.61   0
  -7  -4  23    2.90    5.16   0
  -7  -2 -17   53.72    3.49   0
  -7   1  17   36.28    3.03   0
  -7   2 -10  361.20    3.68   0
  -7   4  -1   75.11    2.23   0
  -7   4   0  509.03    3.64   0
  -7   4   1   21.80    1.66   0
  -7   4   4 1384.29    5.88   0
  -7   4   5   83.31    2.22   0
  -6   2  -9    4.97    1.92   0
  -6   3  -5  575.72    4.07   0
  -5  -5  22   26.63    4.08   0
  -4  -7  22   20.83    3.67   0
  -4  -5  21    0.84    3.37   0
  -4   1  -9   47.26    2.28   0
  -3  -8 -18    1.53    3.61   0
  -3  -7  21    4.19    3.07   0
  -3   2  -2 1200.96    7.01   0
  -2  -8  20    3.08    2.90   0
  -2  -2  15  230.13    5.31   0
  -1  -9  19    4.16    2.82   0
  -1  -8 -16   20.28    3.14   0
  -1  -5  17   12.93    2.57   0
  -1  -4  16    3.63    2.33   0
   0 -11 -15    1.55    2.58   0
   0 -10 -15   19.09    2.98   0
   0  -9 -15   -0.57    2.61   0
   0  -8  17    2.92    2.29   0
   0  -6  16   13.66    2.54   0
   0  -5 -13  157.64    3.77   0
   1  -6  14   19.76    2.10   0
   1  -4 -10   92.70    2.89   0
   1  -4  12    0.36    1.74   0
   1  -1   0    0.45    3.59   0
   1  -1   2   83.50    4.11   0
   2 -13 -11   14.69    2.33   0
   2 -12  13   34.50    2.78   0
   2 -10 -12    7.31    2.18   0
   2  -8  13   -0.40    2.14   0
   2  -7 -11  180.38    3.12   0
   2  -5  -9  478.70    4.44   0
   2  -4   9  123.43    2.76   0
   2  -3  -5  137.12    3.14   0
   3 -14  -7   11.36    2.65   0
   3 -13  -8    1.81    2.54   0
   3 -13   9    3.22    2.47   0
   3 -12  -9   19.88    2.37   0
   3 -12  10   20.08    2.53   0
   3 -11  11    6.76    2.08   0
   3  -9  11   11.08    1.80   0
   3  -8  -9  255.38    3.17   0
   3  -5   7  299.94    3.18   0
   3  -4  -3  197.48    2.83   0
   3  -4   4  231.66    2.99   0
   4 -14  -2   20.22    2.25   0
   4 -14  -1    3.93    2.24   0
   4 -14   0   33.23    2.46   0
   4 -14   1    0.00    2.21   0
   4 -14   2   13.87    2.40   0
   4 -14   3    0.41    2.25   0
   4 -13  -4   15.04    2.05   0
   4 -13   4    0.82    2.41   0
   4 -12  -5    1.69    2.10   0
   4 -12   6   50.01    2.24   0
   4 -11  -6   54.55    1.98   0
   4 -11   7  171.35    2.60   0
   4 -10  -6  349.27    3.31   0
   4 -10   7    5.91    2.03   0
   4  -9  -6   54.83    2.11   0
   4  -9   7    1.42    1.68   0
   4  -8   6 1006.70    4.82   0
   4  -7  -4   70.05    2.26   0
   4  -7   5   55.49    1.82   0
   4  -6  -2   46.08    1.81   0
   4  -6  -1   31.91    1.96   0
   4  -6   0  452.80    3.56   0
   4  -6   1   15.67    1.88   0
   4  -6   2  451.00    3.44   0
   4  -6   3   49.24    1.82   0
 -17   5  -4   64.63    2.81   0
 -17   5  -3    2.05    2.28   0
 -17   5  11    9.00    2.36   0
 -16   4  -8   -0.17    2.58   0
 -16   5  -4    6.81    2.51   0
 -16   5  11   71.93    2.58   0
 -15   2 -13   53.27    3.05   0
 -15   3 -11    7.88    2.80   0
 -15   4  -8    6.70    2.16   0
 -15   4  15    2.60    2.28   0
 -15   5  -4   51.91    2.33   0
 -15   5  11   24.99    2.17   0
 -14   2 -13   68.38    2.67   0
 -14   3 -11   30.28    2.67   0
 -14   3  18    0.03    2.88   0
 -14   4  -8    1.63    2.04   0
 -14   4  15  135.40    3.35   0
 -14   5  -4    0.92    1.91   0
 -14   5  11  175.24    3.24   0
 -13   1 -15    0.32    2.58   0
 -13   2 -13  135.83    3.14   0
 -13   3 -11   31.71    2.37   0
 -13   4  -8   72.94    2.45   0
 -13   5  -4   75.30    2.44   0
 -13   5  -3    6.05    1.84   0
 -13   5  10    0.02    1.77   0
 -12   1  21    3.79    3.27   0
 -12   2 -13    7.89    2.48   0
 -12   3  17   58.76    2.97   0
 -12   4  14   -0.05    2.32   0
 -12   5  -3  164.73    2.48   0
 -12   5   9  123.46    2.32   0
 -11   0  22    0.37    4.02   0
 -11   4  -7    2.89    1.62   0
 -11   4  13   27.11    2.32   0
 -11   5  -2   13.71    1.75   0
 -11   5   7   15.21    1.82   0
 -11   5   8   18.99    2.16   0
 -10   2  18   56.78    3.16   0
 -10   3 -10   10.63    2.09   0
 -10   4  12    1.65    2.02   0
 -10   5   0   16.31    1.76   0
 -10   5   1  650.71    3.86   0
 -10   5   2   21.08    1.74   0
 -10   5   3  149.58    2.30   0
 -10   5   4   17.05    1.66   0
 -10   5   5  178.90    2.43   0
 -10   5   6    2.42    2.00   0
  -9  -3 -19    1.98    3.79   0
  -9  -2 -18    8.77    3.37   0
  -9   1  19    4.97    3.14   0
  -9   2  17    6.20    2.47   0
  -9   3  -9   21.83    1.66   0
  -9   4  11   10.52    2.03   0
  -8   0 -15   -0.24    2.44   0
  -8   2  16   33.45    2.67   0
  -8   4  -4    1.24    1.50   0
  -8   4   9   14.69    2.01   0
  -7   0  19   79.07    4.64   0
  -7   3  -7  123.03    2.33   0
  -7   4  -2  228.19    2.66   0
  -7   4   6  436.04    3.65   0
  -6   1  16  391.40    5.93   0
  -6   3  10  229.25    3.30   0
  -5  -7 -19    1.57    4.78   0
  -5   2  -8  158.18    2.93   0
  -5   3  -3  205.63    2.83   0
  -5   3   7   15.04    1.78   0
  -4  -4  20    2.77    3.39   0
  -4   2  -6  436.55    4.28   0
  -3  -9 -18   10.93    3.67   0
  -3  -8  21   21.74    3.34   0
  -3   2  -3  482.42    4.80   0
  -3   2   6  330.05    4.57   0
  -2  -9  20   40.41    3.30   0
  -2  -8 -17   18.64    3.30   0
  -2  -6  19   53.69    3.12   0
  -2   1  -5    1.19    2.00   0
  -1 -11 -16   40.07    3.16   0
  -1 -10 -16    4.43    3.00   0
  -1  -9 -16    2.51    2.73   0
  -1  -7  18   26.86    2.70   0
  -1  -6 -15    6.89    2.67   0
  -1  -2  13  245.75    4.80   0
  -1  -1  11  371.71    7.09   0
  -1   0  -6    0.33    2.90   0
   0 -10  17   12.62    2.81   0
   0  -9  17    3.64    2.53   0
   0  -5  15    4.42    2.00   0
   0  -4  14    0.01    1.93   0
   0  -1   8  482.94    7.22   0
   1 -13 -12   15.45    2.81   0
   1 -12 -13    6.78    2.59   0
   1 -11 -13   12.47    2.35   0
   1 -11  15    0.99    2.56   0
   1 -10  15   -0.03    2.45   0
   1  -9  15   24.50    2.56   0
   1  -8 -13   94.42    2.95   0
   1  -8  15  122.02    2.81   0
   1  -6 -12  248.81    3.65   0
   1  -5 -11    1.44    2.10   0
   1  -5  13   11.31    2.02   0
   1  -3  10  169.61    3.18   0
   1  -1   1 4635.91   20.38   0
   2 -13 -10    1.81    2.70   0
   2 -12 -11    9.36    2.21   0
   2 -11 -11    5.99    2.28   0
   2 -11  13   33.84    2.25   0
   2 -10  13    4.86    1.99   0
   2  -9  13    7.12    1.92   0
   2  -8 -11    1.40    2.00   0
   2  -7  12   94.75    2.42   0
   2  -6 -10   36.26    2.09   0
   2  -5  10   59.16    2.21   0
   2  -4  -7    2.57    2.02   0
   2  -3   6   15.18    2.17   0
   3 -14  -6   38.91    2.48   0
   3 -14   7    0.51    2.33   0
   3 -13  -7    5.05    2.61   0
   3 -13   8    6.27    2.44   0
   3 -12  -8   33.80    2.57   0
   3 -12   9    3.73    2.25   0
   3 -11  -9   58.81    2.20   0
   3 -11  10  120.13    2.52   0
   3 -10  -9    3.30    2.06   0
   3 -10  10   10.28    2.02   0
   3  -9  -9  206.26    2.89   0
   3  -9  10   16.75    1.98   0
   3  -8  10    0.70    1.54   0
   3  -7  -8    3.97    1.83   0
   3  -7   9   30.74    1.95   0
   3  -6  -7   59.84    2.05   0
   3  -6   8  418.31    3.52   0
   3  -5  -5  229.88    3.21   0
   3  -5   6   46.31    2.29   0
   3  -4  -2  997.50    5.58   0
   3  -4  -1    9.92    2.19   0
   3  -4   2  772.82    5.03   0
   3  -4   3   57.20    2.09   0
   4 -13  -2    4.67    2.05   0
   4 -13  -1   79.46    2.42   0
   4 -13   0    1.05    2.04   0
   4 -13   1   76.88    2.39   0
   4 -13   2    1.51    2.04   0
   4 -13   3    9.20    2.09   0
   4 -12  -4    7.94    1.87   0
   4 -12  -3    1.95    2.24   0
   4 -12   4   19.02    2.33   0
   4 -12   5    5.27    1.98   0
   4 -11  -5   90.86    2.22   0
   4 -11  -4    1.44    2.05   0
   4 -11   5  143.48    2.64   0
   4 -11   6   16.94    1.99   0
   4 -10  -5    3.46    1.96   0
   4 -10   6  113.16    2.22   0
   4  -9  -5   19.60    1.73   0
   4  -9   6    6.68    1.77   0
   4  -8  -5   11.43    1.72   0
   4  -8  -4  376.69    3.33   0
   4  -8   5   12.28    1.90   0
   4  -7  -3   92.84    2.06   0
   4  -7   4   49.57    1.78   0
 -17   5  -5    0.14    2.56   0
 -16   5  -5   39.65    2.33   0
 -16   5  12    0.17    2.26   0
 -15   4  -9    4.23    2.50   0
 -15   4  16    4.60    2.68   0
 -15   5  -5    1.37    1.98   0
 -15   5  12    8.61    2.08   0
 -14   4  -9  142.45    2.99   0
 -14   5  -5   53.93    2.20   0
 -14   5  12    1.03    2.30   0
 -13   2  20    3.70    3.15   0
 -13   4  15    6.78    2.43   0
 -13   5  -5   62.62    2.41   0
 -13   5  11    4.87    1.84   0
 -12   1 -15    0.58    2.42   0
 -12   3 -11    3.28    1.82   0
 -12   4  -8   38.29    1.91   0
 -12   5  -4    0.54    1.65   0
 -12   5  10    4.72    1.75   0
 -11   1 -15    5.05    2.61   0
 -11   2 -13   58.31    2.49   0
 -11   3 -11   55.43    2.39   0
 -11   4  -8  118.18    2.59   0
 -11   5  -3    4.86    1.68   0
 -11   5   9    5.63    1.93   0
 -10   0 -16   81.22    2.99   0
 -10   1  20  190.18    4.84   0
 -10   4  -7  292.33    2.97   0
 -10   5  -2    0.73    1.61   0
 -10   5  -1  365.11    3.07   0
 -10   5   7  774.15    4.33   0
  -9  -1 -17   21.81    2.90   0
  -9   1 -14   47.19    2.37   0
  -9   2 -12  257.79    3.16   0
  -9   4  -6  372.87    3.18   0
  -9   5   1   22.27    1.93   0
  -9   5   2    1.28    1.51   0
  -9   5   3    0.15    1.54   0
  -9   5   4    0.65    1.80   0
  -8   0  20   27.10    3.98   0
  -8   3  -9  324.40    3.37   0
  -8   4  -5  154.78    2.38   0
  -7  -1 -16    9.74    2.61   0
  -7   1 -13   82.82    2.82   0
  -7   2  15  265.19    4.14   0
  -7   3  12   26.76    2.13   0
  -7   4  -3   16.72    1.64   0
  -7   4   7   42.93    1.97   0
  -6   0  18   -0.10    3.84   0
  -6   1 -12  290.25    3.71   0
  -6   3  -6   83.60    2.17   0
  -5   0 -13  765.25    6.44   0
  -5   1 -11  575.25    5.01   0
  -5   2  12   25.17    2.27   0
  -5   3  -4    3.54    1.65   0
  -5   3   8   59.94    2.38   0
  -4  -3  19    5.24    3.25   0
  -4  -2 -15  110.65    5.01   0
  -4   1  13  104.13    4.21   0
  -4   3   2    2.53    2.01   0
  -3  -6 -17    0.90    3.37   0
  -3  -6  20    0.71    2.91   0
  -2 -10 -17    9.24    3.25   0
  -2  -9 -17    0.39    3.01   0
  -2  -6 -16   25.69    3.14   0
  -2   1   8    1.60    3.01   0
  -1  -8  18   -0.42    2.44   0
   0 -12 -14   -0.75    2.76   0
   0  -7 -14  114.11    3.35   0
   0  -7  16    5.46    2.27   0
   1 -12  14   16.95    2.80   0
   1 -10 -13   11.28    2.43   0
   1  -9 -13   93.62    2.85   0
   1  -7  14   25.38    2.22   0
   1  -3  -8  135.59    3.63   0
   1  -2   7   38.63    2.73   0
   2 -14  -8    1.97    2.63   0
   2 -13  11   27.86    2.48   0
   2 -12 -10   10.99    2.36   0
   2 -12  12    5.16    2.25   0
   2 -10 -11   30.44    2.44   0
   2  -9 -11   22.20    2.15   0
   2  -8  12   20.36    2.26   0
   2  -6  11  345.28    3.31   0
   2  -4   8   68.03    2.43   0
   2  -3  -4   25.72    2.24   0
   3 -14  -5   16.82    2.39   0
   3 -14  -4   82.58    2.87   0
   3 -14   5    0.01    2.62   0
   3 -13  -6   13.60    2.46   0
   3 -13   7   12.69    2.53   0
   3 -12  -7   12.79    2.33   0
   3 -12   8   82.34    2.65   0
   3 -11  -8   21.40    2.12   0
   3 -11   9   18.05    1.99   0
   3 -10  -8   44.65    2.20   0
   3 -10   9  111.85    2.47   0
   3  -9  -8   13.29    1.84   0
   3  -8  -8    0.98    1.91   0
   3  -8   9  168.12    2.65   0
   3  -6  -6  211.82    3.02   0
   3  -6   7   20.83    1.99   0
   3  -4   0  541.93    4.23   0
   3  -4   1  184.77    2.85   0
   4 -12  -2   24.73    2.01   0
   4 -12  -1    2.27    1.93   0
   4 -12   0  120.04    2.48   0
   4 -12   1   20.65    2.01   0
   4 -12   2   64.92    2.19   0
   4 -12   3   35.81    2.09   0
   4 -11  -3   58.07    2.08   0
   4 -11  -2   38.51    2.19   0
   4 -11   3  132.99    2.63   0
   4 -11   4   12.93    1.91   0
   4 -10  -4  190.83    2.54   0
   4 -10  -3    0.26    2.02   0
   4  -9  -4   -0.06    1.70   0
   4  -9  -3    1.02    1.82   0
   4  -9   4   75.32    2.33   0
   4  -9   5   11.11    1.76   0
   4  -8  -3   13.96    1.65   0
   4  -8   3   10.66    1.82   0
   4  -8   4  124.84    2.20   0
   4  -7  -2    2.26    1.50   0
   4  -7  -1   65.93    1.90   0
   4  -7   0    5.56    1.55   0
   4  -7   1   20.09    1.60   0
   4  -7   2  241.96    2.64   0
   4  -7   3    5.90    1.50   0
 -17   5  -6    9.44    2.78   0
 -17   6   0   14.29    2.66   0
 -17   6   1   15.04    2.39   0
 -17   6   2   -0.18    2.21   0
 -17   6   3    3.18    2.37   0
 -17   6   4   39.50    2.55   0
 -17   6   5   10.46    2.30   0
 -17   6   6   81.51    2.62   0
 -17   6   7    7.44    2.62   0
 -16   4  -9  106.57    2.88   0
 -16   5  -6    0.33    2.48   0
 -16   5  13   30.34    2.51   0
 -16   6   0   12.90    2.45   0
 -16   6   1   35.97    2.20   0
 -16   6   2   39.85    2.35   0
 -16   6   3    2.26    2.12   0
 -16   6   4   48.48    2.26   0
 -16   6   5   11.75    2.15   0
 -16   6   6    1.12    2.02   0
 -16   6   7   15.23    2.39   0
 -15   3 -12   44.72    3.14   0
 -15   5  -6  101.11    2.49   0
 -15   5  13   10.37    2.63   0
 -15   6   0   47.45    2.49   0
 -15   6   1   -0.25    2.02   0
 -15   6   2   92.99    2.47   0
 -15   6   3   16.43    2.06   0
 -15   6   4   27.14    2.14   0
 -15   6   5   14.46    2.09   0
 -15   6   6   85.54    2.36   0
 -15   6   7    1.66    2.38   0
 -14   2 -14   -0.18    2.84   0
 -14   3 -12    1.55    2.65   0
 -14   4  16    3.80    2.84   0
 -14   5  -6    2.54    2.18   0
 -14   6   1    8.18    1.95   0
 -14   6   2   56.01    2.20   0
 -14   6   3    1.40    1.88   0
 -14   6   4   17.01    2.02   0
 -14   6   5    6.46    1.89   0
 -14   6   6   66.29    2.57   0
 -13   2 -14    0.21    2.66   0
 -13   3 -12   10.50    2.49   0
 -13   3  18   57.42    2.99   0
 -13   4  -9    3.59    1.90   0
 -13   5  -6   20.30    2.14   0
 -13   5  12   38.58    2.47   0
 -13   6   2   28.86    2.16   0
 -13   6   3    0.03    2.07   0
 -13   6   4  105.95    2.52   0
 -12   0 -17   -0.36    3.10   0
 -12   4  -9  256.44    3.16   0
 -12   4  15  141.63    3.24   0
 -12   5  -5   41.38    1.92   0
 -11  -1 -18    9.29    3.53   0
 -11   2  19   85.95    3.42   0
 -11   3  17   42.01    2.88   0
 -11   4  14  138.47    2.89   0
 -11   5  -4  128.19    2.34   0
 -11   5  10  132.40    2.69   0
 -10  -1  23    0.30    5.52   0
 -10   1 -15    2.64    2.53   0
 -10   2 -13   76.12    2.62   0
 -10   3 -11  226.64    3.13   0
 -10   3  16   30.85    2.54   0
 -10   4  -8   14.25    2.03   0
 -10   4  13   84.06    2.50   0
 -10   5  -3  238.59    2.65   0
 -10   5   8   12.09    1.70   0
  -9   0 -16    0.30    2.49   0
  -9   0  21   45.67    4.59   0
  -9   3 -10  114.94    2.26   0
  -9   3  15    1.18    2.08   0
  -9   4  -7   44.95    2.17   0
  -9   4  12  301.56    3.59   0
  -9   5  -1   14.61    1.66   0
  -9   5   0   24.59    1.69   0
  -9   5   5   26.42    1.74   0
  -9   5   6   64.46    2.19   0
  -8  -2 -18    0.06    3.32   0
  -8   2 -12   32.04    2.21   0
  -8   3  14   15.93    2.34   0
  -8   4  10   14.23    1.69   0
  -7   2 -11  192.19    3.12   0
  -7   3  -8   39.62    1.95   0
  -7   4  -4  273.44    3.12   0
  -7   4   8  311.24    3.27   0
  -6  -4  22    0.43    4.04   0
  -6   0 -14    2.06    2.24   0
  -6   2 -10  248.32    3.25   0
  -6   2  14  262.74    4.29   0
  -6   4   0    0.57    1.51   0
  -6   4   1   53.07    1.91   0
  -6   4   2   12.61    1.69   0
  -6   4   3   17.23    1.69   0
  -6   4   4   91.04    2.15   0
  -5  -4  21    6.49    3.61   0
  -5  -2 -16    2.39    3.22   0
  -4   0 -12  163.98    3.68   0
  -4   2  10  492.25    5.42   0
  -4   3   0  109.76    2.52   0
  -4   3   1  936.63    5.56   0
  -4   3   4   78.33    2.55   0
  -3   1  -8   84.72    2.81   0
  -3   1  11  291.08    6.16   0
  -3   2  -4  569.91    5.08   0
  -3   2   7    1.96    2.42   0
  -2  -7  19    8.14    2.59   0
  -2  -5  18   12.82    2.53   0
  -2  -1 -11    3.78    3.35   0
  -1 -10  18    2.58    2.69   0
  -1  -9  18   15.76    2.71   0
  -1  -6  17    6.40    2.29   0
   0 -11 -14   28.75    2.72   0
   0 -11  16   -0.15    2.61   0
   0 -10  16    9.95    2.51   0
   0  -9  16   63.28    2.66   0
   0  -8 -14   12.77    2.62   0
   0  -8  16   -0.03    2.41   0
   1 -13 -11   -0.77    2.77   0
   1 -12 -12   81.10    2.62   0
   1 -10  14   33.55    2.41   0
   1  -9  14   -0.77    2.09   0
   1  -8  14    2.05    2.27   0
   1  -7 -12    2.57    2.19   0
   1  -6  13   58.89    2.42   0
   1  -4  11   14.98    1.86   0
   2 -14  -7   38.83    2.79   0
   2 -13  -9   49.16    2.40   0
   2 -13  10   25.29    2.45   0
   2 -12  11   62.44    2.54   0
   2 -11 -10  112.21    2.75   0
   2 -10  12   10.46    1.94   0
   2  -9  12  165.16    2.61   0
   2  -7 -10  116.70    2.67   0
   2  -7  11    1.37    1.87   0
   2  -6  -9  754.04    5.06   0
   2  -5  -8  207.40    3.29   0
   2  -3   5 1690.56    7.76   0
   3 -14  -3    2.60    2.16   0
   3 -14  -2   50.06    2.38   0
   3 -14  -1    2.72    2.50   0
   3 -14   0   81.79    2.96   0
   3 -14   1    2.96    2.52   0
   3 -14   2  129.14    2.84   0
   3 -14   3    5.49    2.36   0
   3 -13  -5    6.52    2.02   0
   3 -13  -4    1.40    2.17   0
   3 -13   5    1.75    2.36   0
   3 -13   6    1.83    2.04   0
   3 -12  -6   22.17    2.32   0
   3 -12   7    1.23    2.25   0
   3 -11  -7   48.22    2.22   0
   3 -11   8   15.65    1.89   0
   3  -8   8   19.16    1.97   0
   3  -7  -7  109.59    2.30   0
   3  -7   8   24.54    1.67   0
   3  -5  -4    9.25    1.68   0
   3  -5   5   37.29    1.79   0
   4 -11  -1   41.33    1.99   0
   4 -11   0   18.56    1.85   0
   4 -11   1  146.32    2.46   0
   4 -11   2   16.26    1.89   0
   4 -10  -2   36.24    1.86   0
   4 -10  -1    1.45    1.67   0
   4 -10   0  230.16    2.62   0
   4 -10   1    1.34    1.70   0
   4 -10   2  146.09    2.28   0
   4 -10   3   42.06    1.93   0
   4  -9  -2   70.83    1.91   0
   4  -9  -1    3.77    1.60   0
   4  -9   0   73.07    2.20   0
   4  -9   1    2.12    1.86   0
   4  -9   2   36.43    1.79   0
   4  -9   3   13.31    1.73   0
   4  -8  -2  160.77    2.32   0
   4  -8  -1    4.84    1.49   0
   4  -8   0  406.06    3.18   0
   4  -8   1    9.57    1.54   0
   4  -8   2  232.97    2.60   0
 -17   6  -2   49.02    2.90   0
 -17   6  -1    4.64    2.35   0
 -17   6   8   50.64    2.68   0
 -17   6   9   18.93    2.73   0
 -16   5  -7    9.24    2.79   0
 -16   5  14    0.18    2.73   0
 -16   6  -2   44.86    2.71   0
 -16   6  -1   13.56    2.28   0
 -16   6   8   14.51    2.27   0
 -16   6   9    0.67    2.59   0
 -15   4 -10   51.90    2.78   0
 -15   4  17   -0.62    2.95   0
 -15   5  -7    1.33    2.33   0
 -15   5  14   85.86    3.08   0
 -15   6  -2   24.34    2.43   0
 -15   6  -1    2.10    2.03   0
 -15   6   8  168.74    2.86   0
 -15   6   9   19.56    2.52   0
 -14   4 -10    2.94    2.32   0
 -14   5  -7   10.73    2.22   0
 -14   5  13  124.05    2.83   0
 -14   6  -1   63.39    2.27   0
 -14   6   0  143.08    2.56   0
 -14   6   7    1.51    1.90   0
 -14   6   8   16.23    2.23   0
 -13   1 -16    5.41    3.06   0
 -13   4 -10    7.34    2.33   0
 -13   5  13   14.54    2.32   0
 -13   6  -1    1.17    2.05   0
 -13   6   0   74.15    2.12   0
 -13   6   1   46.26    2.02   0
 -13   6   5   -0.03    1.84   0
 -13   6   6   99.80    2.32   0
 -13   6   7    2.01    2.18   0
 -12   2 -14    0.60    2.45   0
 -12   2  20    2.13    3.27   0
 -12   3 -12    1.39    2.20   0
 -12   3  18   30.07    3.11   0
 -12   5  -6   11.86    1.80   0
 -12   5  12   -0.33    2.26   0
 -12   6   1   19.21    2.03   0
 -12   6   2   63.41    2.28   0
 -12   6   3   36.81    1.94   0
 -12   6   4   69.49    2.28   0
 -12   6   5    1.84    1.88   0
 -11   0 -17  124.58    3.87   0
 -11   1  21   58.85    4.04   0
 -11   4  -9    4.00    1.76   0
 -11   5  -5   13.83    1.75   0
 -11   5  11    7.43    2.20   0
 -10   5  -4   15.94    1.69   0
 -10   5   9  254.42    2.84   0
  -9   2 -13   91.43    2.54   0
  -9   5  -2  119.41    2.13   0
  -9   5   7    2.32    1.62   0
  -8  -3 -19   15.16    4.44   0
  -8  -1 -17    9.54    2.95   0
  -8   1 -14  216.12    3.41   0
  -8   4  -6    5.05    1.56   0
  -8   4  11  344.28    3.74   0
  -8   5   1  468.08    3.61   0
  -8   5   2   15.19    1.87   0
  -8   5   3  331.99    3.16   0
  -7   0 -15  441.12    5.14   0
  -7   3  13    2.35    2.20   0
  -7   4   9   53.75    2.29   0
  -6   3  -7  231.63    2.91   0
  -6   3  11    5.94    1.78   0
  -6   4  -2   62.30    2.16   0
  -6   4  -1  142.78    2.38   0
  -6   4   5   95.22    2.24   0
  -6   4   6   66.59    2.36   0
  -5  -6  22    6.88    3.53   0
  -5   1  15  111.03    4.28   0
  -5   2  -9   73.96    2.42   0
  -5   3  -5  719.15    4.67   0
  -4  -6  21   15.14    3.18   0
  -4   1 -10  225.80    3.40   0
  -4   2  -7  307.79    3.70   0
  -4   3  -1 1255.44    6.29   0
  -4   3   5 1135.79    6.50   0
  -3  -7  20   36.85    3.18   0
  -2  -9  19    1.03    2.63   0
  -2  -8  19    2.43    2.64   0
  -2  -4  17  126.00    3.45   0
  -2  -3  16   10.91    2.52   0
  -1 -11 -15    1.73    2.66   0
  -1  -7 -15   53.09    3.09   0
  -1  -5 -14  110.96    3.60   0
  -1  -5  16   95.57    3.00   0
  -1  -3 -12  559.47    9.08   0
   0 -12 -13   41.40    2.84   0
   0 -10 -14   23.10    2.50   0
   0  -9 -14  179.31    3.34   0
   0  -6 -13  396.53    4.71   0
   0  -6  15  138.93    3.04   0
   0  -3  12  255.15    3.74   0
   1 -13  12   36.62    2.87   0
   1 -12  13   27.05    2.43   0
   1 -11 -12   15.23    2.09   0
   1 -10 -12   25.61    2.29   0
   1  -8 -12   28.52    2.14   0
   1  -5  12  500.66    4.21   0
   1  -3   9   21.46    2.08   0
   1  -2  -5 1162.57    9.46   0
   2 -14  -6    1.32    2.53   0
   2 -14   7    0.70    2.60   0
   2 -14   8    9.32    2.37   0
   2 -13  -8    4.08    2.10   0
   2 -13   9   48.73    2.37   0
   2 -12  -9   19.72    2.04   0
   2 -12  10   21.06    2.15   0
   2 -11  11   29.66    2.13   0
   2 -10 -10   60.09    2.34   0
   2 -10  11   15.32    2.21   0
   2  -9 -10  241.31    3.19   0
   2  -9  11   13.11    2.16   0
   2  -8 -10  265.37    3.31   0
   2  -8  11    1.91    1.87   0
   2  -6  10   95.85    2.19   0
   2  -5   9  472.24    3.90   0
   2  -4  -6    2.20    1.92   0
   2  -4   7   75.22    2.39   0
   2  -3  -3  612.70    5.33   0
   2  -3   4  286.00    3.74   0
   3 -13  -3    2.24    2.02   0
   3 -13  -2   16.98    2.37   0
   3 -13   3   -1.37    2.33   0
   3 -13   4   26.00    2.17   0
   3 -12  -5   20.83    1.96   0
   3 -12   6   15.26    2.03   0
   3 -11  -6   44.28    2.13   0
   3 -11   7   52.23    2.03   0
   3 -10  -7    1.71    1.68   0
   3 -10   8   25.12    1.87   0
   3  -9  -7  191.54    2.54   0
   3  -9   8    3.51    1.69   0
   3  -7  -6   24.11    2.07   0
   3  -7   7  184.68    2.44   0
   3  -6  -5  128.77    2.41   0
   3  -6   6  546.66    3.83   0
   3  -5  -3  135.22    2.45   0
   3  -5   3  287.22    3.28   0
   3  -5   4  488.70    3.75   0
 -17   6  -3    6.35    2.50   0
 -17   6  10   52.87    2.68   0
 -16   6  -3   29.39    2.39   0
 -16   6  10    7.81    2.27   0
 -15   5  -8   19.75    2.63   0
 -15   6  -3    1.13    2.07   0
 -15   6  10   68.20    2.80   0
 -14   3 -13    8.89    2.61   0
 -14   4  17   35.51    3.00   0
 -14   5  14    1.47    2.61   0
 -14   6  -3   10.94    2.31   0
 -14   6  -2   58.97    2.21   0
 -14   6   9    3.33    2.00   0
 -13   3  19    4.94    3.12   0
 -13   5  -7    2.51    1.80   0
 -13   6  -2   11.35    1.86   0
 -13   6   8    4.97    1.78   0
 -12   1 -16  128.96    3.49   0
 -12   4 -10    3.74    1.89   0
 -12   4  16   -0.67    2.31   0
 -12   5  -7  180.44    2.86   0
 -12   6  -1    0.96    1.72   0
 -12   6   0  107.35    2.20   0
 -12   6   6   10.27    1.77   0
 -12   6   7    0.93    2.01   0
 -11   2 -14    1.68    2.18   0
 -11   3 -12   84.49    2.39   0
 -11   4  15    0.81    2.38   0
 -11   5  -6   62.32    2.01   0
 -11   6   1   10.63    1.97   0
 -11   6   2   74.76    2.29   0
 -11   6   3   23.14    1.99   0
 -11   6   4   37.27    2.24   0
 -10  -2 -19   47.92    4.07   0
 -10  -1 -18   92.21    3.81   0
 -10   4  -9  162.29    2.75   0
 -10   4  14    5.35    2.15   0
 -10   5  -5  610.62    3.80   0
 -10   5  10    4.17    1.61   0
  -9   1 -15    3.89    2.48   0
  -9   2  18   10.67    2.82   0
  -9   3 -11   36.23    2.17   0
  -9   4  -8   13.20    1.67   0
  -9   4  13   11.54    2.09   0
  -9   5  -4    2.22    1.77   0
  -9   5  -3   40.84    1.76   0
  -9   5   8  196.04    2.56   0
  -8   2  17   41.41    3.02   0
  -8   3 -10   14.50    1.60   0
  -8   4  -7  203.88    2.76   0
  -8   5  -1  885.47    4.44   0
  -8   5   0    0.42    1.52   0
  -8   5   4   46.07    1.88   0
  -8   5   5  481.28    3.56   0
  -7   3  -9  145.96    2.62   0
  -7   4  -5    1.14    1.54   0
  -6  -2 -17  216.47    5.46   0
  -6   4  -3  133.74    2.49   0
  -5  -8 -19   76.34    5.45   0
  -5  -3  20   66.03    4.38   0
  -5  -2  19   55.52    4.87   0
  -5  -1 -15   40.65    2.99   0
  -5   3   9   36.82    2.24   0
  -4  -7 -18   29.66    4.05   0
  -4   3  -2  107.63    2.47   0
  -3  -8  20   15.81    3.12   0
  -3  -5  19    1.74    2.68   0
  -2 -11 -16   37.43    3.23   0
  -2  -7 -16   85.34    3.60   0
  -2  -6  18    0.96    2.42   0
  -2  -1  13  173.25    5.95   0
  -2   0  -9    0.42    2.71   0
  -2   1  -6   -0.12    2.31   0
  -1 -10 -15   -0.40    2.60   0
  -1 -10  17    8.69    2.81   0
  -1  -9 -15   24.71    2.81   0
  -1  -8 -15  114.17    3.41   0
  -1  -8  17   51.21    2.61   0
  -1  -7  17   12.15    2.34   0
  -1  -4 -13    0.24    2.66   0
  -1  -4  15    2.13    2.18   0
  -1  -3  14  415.83    4.99   0
  -1   1   0    1.43    3.69   0
  -1   1   1 6320.74   25.33   0
  -1   1   2  156.28    5.27   0
   0 -13 -12    9.91    2.77   0
   0 -11  15    0.49    2.50   0
   0  -7  15   11.39    2.18   0
   0  -5  14  144.72    2.98   0
   0  -4  13  186.31    3.18   0
   0  -3 -10  168.31    4.45   0
   0  -2  10   76.63    3.01   0
   1 -13 -10   33.05    2.43   0
   1 -13  11   -0.03    2.65   0
   1 -12 -11   23.62    2.25   0
   1 -11  13    5.53    2.06   0
   1 -10  13   39.65    2.55   0
   1  -9 -12    5.39    1.91   0
   1  -9  13    6.64    2.13   0
   1  -8  13  228.48    3.12   0
   1  -7  13   16.34    1.75   0
   1  -6 -11   30.18    2.17   0
   1  -5 -10  598.86    5.22   0
   1  -4  -9  101.13    2.94   0
   2 -14  -5   47.68    2.51   0
   2 -14  -4   11.02    2.50   0
   2 -14   5   11.06    2.66   0
   2 -14   6   15.78    2.40   0
   2 -13  -7   20.86    2.19   0
   2 -13   8    9.79    2.18   0
   2 -12  -8   28.45    2.41   0
   2 -12   9   17.10    2.02   0
   2 -11  -9   28.56    1.97   0
   2 -11  10   81.29    2.33   0
   2  -7  -9  207.97    3.04   0
   2  -7  10   93.18    2.37   0
   3 -13  -1    2.61    2.00   0
   3 -13   0    0.39    1.99   0
   3 -13   1    0.89    2.01   0
   3 -13   2    5.26    2.04   0
   3 -12  -4  114.63    2.32   0
   3 -12  -3    6.20    1.86   0
   3 -12   3    2.34    2.16   0
   3 -12   4   15.34    1.98   0
   3 -12   5    0.61    1.92   0
   3 -11  -5  178.05    2.52   0
   3 -11   5   49.59    2.28   0
   3 -11   6    1.06    1.91   0
   3 -10  -6   55.27    1.94   0
   3 -10   6   41.89    2.13   0
   3 -10   7    6.11    1.71   0
   3  -9  -6   13.43    1.69   0
   3  -9   7  319.00    3.03   0
   3  -8  -6   21.94    1.71   0
   3  -8   7   96.42    2.12   0
   3  -7  -5  233.12    3.01   0
   3  -7   6    2.91    1.56   0
   3  -6  -4  802.82    4.73   0
   3  -6   5   17.98    1.74   0
   3  -5  -2  325.20    3.28   0
   3  -5  -1  202.39    2.75   0
   3  -5   0   47.98    1.91   0
   3  -5   1   68.17    2.02   0
   3  -5   2   52.22    1.96   0
 -17   6  -4   13.05    2.36   0
 -16   5  -8    2.25    2.30   0
 -16   6  -4   80.15    2.55   0
 -16   6  11   15.40    2.38   0
 -15   4 -11   -1.62    2.37   0
 -15   5  15    1.71    2.68   0
 -15   6  -4   56.70    2.42   0
 -15   6  11   19.59    2.50   0
 -14   4 -11   61.74    2.50   0
 -14   5  -8   -1.74    2.10   0
 -14   6  -4   12.18    2.02   0
 -14   6  10   49.87    2.26   0
 -13   2 -15  121.39    3.53   0
 -13   3 -13   24.32    2.27   0
 -13   4 -11    0.72    2.44   0
 -13   4  17    1.11    2.45   0
 -13   5  -8  164.39    2.88   0
 -13   5  14   65.01    2.85   0
 -13   6  -4   -0.23    2.20   0
 -13   6  -3  120.12    2.40   0
 -13   6   9   10.79    1.92   0
 -12   3 -13    0.65    2.50   0
 -12   5  13   15.67    2.28   0
 -12   6  -3   38.75    2.28   0
 -12   6  -2  220.16    2.72   0
 -12   6   8   27.20    1.83   0
 -11   1 -16   13.81    2.68   0
 -11   3  18   34.28    2.93   0
 -11   4 -10  153.98    2.57   0
 -11   5  -7    1.83    2.03   0
 -11   5  12    3.71    1.77   0
 -11   6  -1   44.87    1.95   0
 -11   6   0   15.66    1.75   0
 -11   6   5    1.04    1.66   0
 -11   6   6   19.24    1.80   0
 -10   0 -17    0.18    2.69   0
 -10   0  22    4.62    4.18   0
 -10   2 -14   14.42    2.40   0
 -10   2  19   43.87    3.32   0
 -10   3 -12   43.77    2.30   0
 -10   3  17   44.99    2.84   0
 -10   5  -6    4.70    1.96   0
 -10   5  11   98.93    2.55   0
  -9   3  16   10.35    2.36   0
  -9   5   9   -0.09    1.60   0
  -8   0 -16   18.66    2.55   0
  -8   3  15   23.23    2.43   0
  -8   4  12    1.85    2.00   0
  -8   5  -2   37.88    1.72   0
  -8   5   6    5.35    1.63   0
  -8   5   7  118.13    2.56   0
  -7   2 -12  133.39    2.86   0
  -7   2  16   25.17    2.84   0
  -7   4  -6    1.33    1.53   0
  -7   4  10  438.18    4.00   0
  -6  -3  21    1.29    4.12   0
  -6  -1 -16  109.97    3.77   0
  -6   1 -13    1.04    2.21   0
  -6   2 -11  154.27    2.75   0
  -6   3  -8    6.61    1.68   0
  -6   4  -4   27.13    2.04   0
  -6   4   7  126.35    2.51   0
  -5   3  -6   37.64    1.94   0
  -4  -8  21    7.85    3.24   0
  -4  -7  21   -0.15    3.11   0
  -4  -1 -14  357.63    5.99   0
  -4   3  -3 1323.64    6.33   0
  -4   3   6   76.16    2.42   0
  -3 -10 -17   14.30    3.33   0
  -3  -7 -17    2.50    3.29   0
  -3   0 -11  497.71    6.10   0
  -3   2  -5    4.54    1.60   0
  -2 -10 -16   37.94    3.33   0
  -2  -9 -16  148.07    3.99   0
  -2  -8 -16   24.41    3.14   0
  -2  -5 -15  143.91    4.54   0
  -1 -12 -14   14.24    2.74   0
  -1  -9  17    1.47    2.34   0
   0 -12 -12   13.48    2.50   0
   0 -12  14   -0.58    2.36   0
   0 -11 -13   42.78    2.54   0
   0 -10 -13   28.08    2.45   0
   0 -10  15   20.60    2.28   0
   0  -9  15   -0.41    2.25   0
   0  -8  15   17.95    2.26   0
   0  -7 -13   76.16    2.83   0
   0  -5 -12   13.19    2.18   0
   1 -14  -8   37.21    2.59   0
   1 -13  -9    0.76    2.44   0
   1 -13  10    4.07    2.60   0
   1 -12 -10   13.87    2.56   0
   1 -11 -11    8.57    2.03   0
   1 -10 -11    0.68    2.10   0
   1  -7 -11  135.63    3.05   0
   1  -6  12  156.72    2.81   0
   1  -5  11    6.82    1.85   0
   1  -4  10   76.74    2.44   0
   1  -2   6  223.83    3.91   0
   2 -14  -3   21.48    2.23   0
   2 -14  -2   35.67    2.57   0
   2 -14  -1    3.08    2.45   0
   2 -14   2    9.40    2.54   0
   2 -14   3    3.15    2.59   0
   2 -14   4   14.24    2.25   0
   2 -13  -6    2.93    2.12   0
   2 -13  -5   29.53    2.39   0
   2 -13   6    1.07    2.38   0
   2 -13   7   15.41    2.23   0
   2 -12  -7    0.23    2.13   0
   2 -12   8   27.81    2.10   0
   2 -11  -8   19.51    2.13   0
   2 -11   9  122.81    2.43   0
   2 -10  -9   27.98    1.97   0
   2 -10  10   23.40    1.78   0
   2  -9  -9   56.68    2.23   0
   2  -9  10  170.97    2.46   0
   2  -8  -9    8.74    2.06   0
   2  -6  -8  301.96    3.51   0
   2  -6   9  108.33    2.31   0
   2  -5  -7  685.78    4.85   0
   2  -5   8  127.12    2.44   0
   2  -4  -5  190.25    3.20   0
   2  -4   6  106.65    2.63   0
   2  -3  -2  289.30    3.72   0
   2  -3  -1  594.53    5.18   0
   2  -3   2  601.59    5.06   0
   2  -3   3 1375.71    7.04   0
   3 -12  -2   50.46    2.14   0
   3 -12  -1   18.94    1.91   0
   3 -12   0   27.72    1.97   0
   3 -12   1   14.95    1.89   0
   3 -12   2   87.44    2.32   0
   3 -11  -4   35.10    1.93   0
   3 -11  -3  115.67    2.29   0
   3 -11   3  176.63    2.76   0
   3 -11   4   59.02    2.12   0
   3 -10  -5    1.18    1.65   0
   3 -10  -4   76.15    2.34   0
   3 -10   5  120.65    2.31   0
   3  -9  -5  435.29    3.36   0
   3  -9   5  433.53    3.48   0
   3  -9   6   -0.72    1.74   0
   3  -8  -5  239.72    2.72   0
   3  -8   5  124.31    2.38   0
   3  -8   6    7.03    1.56   0
   3  -7  -4    6.18    1.92   0
   3  -7   5   63.39    1.88   0
   3  -6  -3   20.89    1.68   0
   3  -6   3  361.22    3.40   0
   3  -6   4  702.19    4.16   0
 -17   7   1   23.29    2.91   0
 -17   7   2    0.72    2.74   0
 -17   7   3   32.58    2.64   0
 -17   7   4    2.32    2.48   0
 -17   7   5   35.84    2.76   0
 -17   7   6    8.10    2.65   0
 -16   5  -9   28.33    2.49   0
 -16   6  -5   24.92    2.34   0
 -16   6  12   11.83    2.46   0
 -16   7   2    2.79    2.56   0
 -16   7   3   69.74    2.85   0
 -16   7   4   34.84    2.69   0
 -16   7   5   44.44    2.51   0
 -15   5  -9    0.36    2.21   0
 -15   6  -5   54.36    2.34   0
 -15   6  12   68.87    2.87   0
 -15   7   3  155.36    3.00   0
 -15   7   4   11.79    2.47   0
 -14   4  18    0.86    3.03   0
 -14   5  -9    6.67    2.50   0
 -14   5  15   11.81    2.51   0
 -14   6  -5    9.63    2.02   0
 -14   6  11    6.23    2.00   0
 -13   6  -5    7.67    2.20   0
 -13   6  10   87.56    2.36   0
 -12   2 -15   38.75    2.66   0
 -12   3  19   10.58    3.06   0
 -12   4 -11  141.86    2.63   0
 -12   5  -8    7.36    1.76   0
 -12   5  14   -0.80    2.20   0
 -12   6  -4   63.42    2.34   0
 -12   6   9    5.02    1.73   0
 -11   2  20   46.78    3.50   0
 -11   3 -13    8.68    2.33   0
 -11   4  16   87.78    3.06   0
 -11   5  13    1.96    2.16   0
 -11   6  -3   21.71    2.11   0
 -11   6  -2   62.39    1.97   0
 -11   6   7    1.36    1.69   0
 -11   6   8  100.35    2.45   0
 -10   1 -16   65.40    3.06   0
 -10   4 -10    3.62    2.04   0
 -10   4  15  220.17    3.58   0
 -10   6   0  118.10    2.22   0
 -10   6   1   22.16    1.78   0
 -10   6   2   88.20    2.08   0
 -10   6   3   31.02    1.78   0
 -10   6   4   36.77    1.83   0
 -10   6   5    8.08    1.70   0
  -9  -1 -18    8.18    3.29   0
  -9   1  20   38.56    3.72   0
  -9   4  -9    0.94    1.55   0
  -9   5  -5  130.63    2.21   0
  -9   5  10   81.86    2.31   0
  -8   1  19    8.83    3.16   0
  -8   2 -13  133.35    2.85   0
  -8   3 -11  119.27    2.61   0
  -8   4  -8   11.08    1.59   0
  -8   5  -3  203.08    2.54   0
  -8   5   8   55.22    2.30   0
  -7   1 -14   23.09    2.20   0
  -7   1  18   31.05    3.32   0
  -7   3 -10  270.63    3.28   0
  -7   5   0    4.32    1.81   0
  -7   5   1    0.54    1.50   0
  -7   5   2   38.50    1.76   0
  -7   5   3   -0.15    1.57   0
  -7   5   4  218.58    2.95   0
  -6   3  12    1.31    1.87   0
  -6   4   8    2.82    2.01   0
  -5   1 -12  113.86    2.74   0
  -5   2  13   72.01    2.84   0
  -5   3  10   13.11    1.91   0
  -5   4   0 1082.55    5.33   0
  -5   4   1    1.64    1.66   0
  -5   4   2  726.03    4.55   0
  -5   4   3   28.29    1.83   0
  -4  -9 -18   39.29    3.96   0
  -4  -8 -18   14.83    3.80   0
  -4  -5  20    0.71    3.07   0
  -4   2  -8  119.06    2.84   0
  -4   2  11  145.18    3.61   0
  -4   3  -4  263.11    3.39   0
  -4   3   7 1159.75    6.82   0
  -3  -9 -17    4.69    2.89   0
  -3  -8 -17   68.26    3.87   0
  -3  -6  19   30.83    2.91   0
  -3  -4  18    6.21    2.80   0
  -3   2   8  499.66    5.75   0
  -2 -10  18    1.81    2.65   0
  -2  -8  18    0.87    2.65   0
  -2  -7  18   42.39    2.61   0
  -2   2   1   12.99    2.76   0
  -1 -11 -14   49.07    2.82   0
  -1 -11  16   23.47    2.52   0
  -1  -6 -14   18.25    2.66   0
  -1  -6  16    4.86    2.20   0
  -1   1  -1 4532.92   20.21   0
  -1   1   3    1.71    3.00   0
   0 -13 -11   86.26    2.79   0
   0 -13  12    8.91    2.72   0
   0 -12  13   45.86    2.75   0
   0 -11  14   30.83    2.31   0
   0  -9 -13   -0.84    2.23   0
   0  -8 -13    0.93    2.14   0
   0  -6  14    4.29    2.14   0
   0  -4 -11   36.91    2.40   0
   1 -14  -7   21.77    2.39   0
   1 -14  -6   70.13    2.88   0
   1 -13  -8   48.97    2.71   0
   1 -13   9    0.22    2.42   0
   1 -12  11   11.42    2.18   0
   1 -11 -10   34.56    2.25   0
   1 -10  12    4.35    1.89   0
   1  -9 -11   51.25    2.31   0
   1  -9  12   -0.03    2.12   0
   1  -8 -11  127.50    2.87   0
   1  -8  12   50.31    2.22   0
   1  -7  12   38.01    2.07   0
   1  -3  -7  171.27    3.69   0
   1  -3   8  195.34    3.33   0
   2 -14   0    5.91    2.25   0
   2 -14   1    2.62    2.23   0
   2 -13  -4    1.66    1.93   0
   2 -13   4    2.07    2.30   0
   2 -13   5   24.32    2.14   0
   2 -12  -6   10.41    2.17   0
   2 -12   7    0.96    2.04   0
   2 -11  -7   59.20    2.33   0
   2 -11   8   55.01    2.06   0
   2 -10  -8  227.64    3.04   0
   2 -10   9    1.17    1.74   0
   2  -9   9   16.13    2.05   0
   2  -8   9    3.31    1.92   0
   2  -7  -8    8.02    1.98   0
   2  -7   9   10.14    1.63   0
   2  -6   8  109.11    2.47   0
   2  -5   7  188.46    2.93   0
   2  -3   0  746.85    5.50   0
   2  -3   1  353.10    4.01   0
   3 -11  -2    2.09    1.72   0
   3 -11  -1   80.15    2.14   0
   3 -11   0   13.10    1.82   0
   3 -11   1  137.19    2.32   0
   3 -11   2    8.60    1.87   0
   3 -10  -3   57.64    1.96   0
   3 -10  -2    9.64    2.07   0
   3 -10   2   54.68    2.15   0
   3 -10   3  147.97    2.33   0
   3 -10   4   43.92    1.96   0
   3  -9  -4    2.92    1.69   0
   3  -9  -3  301.32    3.01   0
   3  -9   4    4.71    1.71   0
   3  -8  -4   13.18    1.66   0
   3  -8   4    7.80    1.59   0
   3  -7  -3  178.81    2.50   0
   3  -7   3  285.20    3.05   0
   3  -7   4    1.00    1.50   0
   3  -6  -2  331.16    3.12   0
   3  -6  -1  243.82    2.79   0
   3  -6   0  628.38    4.02   0
   3  -6   1  130.92    2.31   0
   3  -6   2 1348.07    5.56   0
 -17   7  -1   72.74    3.10   0
 -17   7   0    3.42    2.47   0
 -16   6  -6   21.25    2.42   0
 -16   7  -1   86.03    2.91   0
 -16   7   0    3.72    2.37   0
 -16   7   1   77.25    2.60   0
 -16   7   6   15.50    2.24   0
 -16   7   7   29.04    2.36   0
 -16   7   8   10.50    2.65   0
 -15   5 -10   55.42    2.91   0
 -15   5  16   57.75    3.16   0
 -15   6  -6    0.40    2.05   0
 -15   6  13   16.50    2.85   0
 -15   7  -1   76.14    2.77   0
 -15   7   0   14.99    2.14   0
 -15   7   1  171.08    2.84   0
 -15   7   2    4.40    2.14   0
 -15   7   5   70.89    2.42   0
 -15   7   6    7.87    2.14   0
 -15   7   7   93.72    2.71   0
 -14   3 -14    1.81    2.49   0
 -14   4 -12    1.94    2.28   0
 -14   6  -6   24.69    1.99   0
 -14   6  12   49.26    2.29   0
 -14   7   0    8.67    2.34   0
 -14   7   1  164.40    2.71   0
 -14   7   2   29.30    2.17   0
 -14   7   3   48.45    2.22   0
 -14   7   4    7.02    1.99   0
 -14   7   5   21.43    2.13   0
 -14   7   6    9.98    2.20   0
 -13   3 -14   79.92    3.17   0
 -13   4 -12   19.11    2.73   0
 -13   5  -9    3.36    2.02   0
 -13   5  15   12.94    2.42   0
 -13   6  -6   50.12    2.32   0
 -13   6  11    0.40    1.96   0
 -12   1 -17    6.63    3.14   0
 -12   2  21   34.70    3.87   0
 -12   4  17  200.45    3.84   0
 -12   5  -9   81.94    2.65   0
 -12   6  -5   22.89    1.97   0
 -12   6  10   22.02    1.93   0
 -11   2 -15   86.73    2.93   0
 -11   4 -11   20.69    2.02   0
 -11   5  -8   24.31    1.83   0
 -11   6  -4  182.54    2.72   0
 -11   6   9   43.27    2.27   0
 -10   1  21    0.21    3.75   0
 -10   3 -13    5.51    2.14   0
 -10   5  -7   48.46    1.98   0
 -10   5  12    0.81    1.93   0
 -10   6  -1   -0.02    1.70   0
 -10   6   6  168.14    2.48   0
 -10   6   7   19.82    2.14   0
  -9  -2 -19   48.58    4.35   0
  -9   0 -17   38.63    3.08   0
  -9   2 -14   60.16    2.59   0
  -9   3 -12  124.15    2.52   0
  -9   4  14   71.42    2.61   0
  -9   5  -6   63.20    2.00   0
  -8   1 -15    2.20    2.27   0
  -8   5  -4    8.75    1.58   0
  -7  -2 -18    0.55    3.52   0
  -7  -1 -17    2.04    2.94   0
  -7   3  14   42.23    2.51   0
  -7   4  -7    8.08    1.62   0
  -7   4  11   43.87    2.18   0
  -7   5  -2    6.45    1.90   0
  -7   5  -1    2.05    1.50   0
  -7   5   5   32.80    1.80   0
  -6   0 -15   -0.08    2.48   0
  -6   3  -9  537.79    4.26   0
  -6   4  -5  796.46    4.57   0
  -5  -5  21    3.12    3.26   0
  -5   0 -14   -0.48    2.24   0
  -5   2 -10  229.55    3.17   0
  -5   3  -7  527.98    4.11   0
  -5   4  -2  162.25    2.71   0
  -5   4  -1   11.64    1.66   0
  -5   4   4  298.32    3.25   0
  -5   4   5   10.98    2.11   0
  -3   1  -9  341.12    4.38   0
  -3   2  -6  605.83    5.17   0
  -2 -11 -15   38.74    3.11   0
  -2  -5  17    3.05    2.49   0
  -2   2  -1  401.43    5.02   0
  -2   2   0   88.58    2.95   0
  -2   2   2   34.81    2.44   0
  -2   2   3   46.89    2.82   0
  -1 -13 -12   36.48    2.93   0
  -1 -12 -13   20.07    2.92   0
  -1 -12  15   26.90    2.54   0
  -1 -10 -14   30.21    2.62   0
  -1 -10  16    0.50    2.11   0
  -1  -9  16    0.10    2.45   0
  -1  -8  16   13.69    2.31   0
  -1  -7  16   80.49    2.73   0
   0 -13 -10    7.22    2.71   0
   0 -12 -11    2.09    2.56   0
   0 -11 -12   30.25    2.44   0
   0 -10  14   23.56    2.06   0
   0  -9  14  184.27    3.10   0
   0  -8  14   14.59    2.27   0
   0  -7  14  115.30    2.76   0
   0  -5  13  167.89    3.08   0
   0  -3  11  195.99    3.45   0
   0  -2  -8  121.88    4.85   0
   0  -1   7  117.98    4.18   0
   1 -14  -5    6.73    2.53   0
   1 -13  -7    0.54    2.40   0
   1 -13   8    9.01    2.45   0
   1 -12  -9   54.36    2.25   0
   1 -12  10   63.41    2.39   0
   1 -10 -10    5.74    1.97   0
   1 -10  11   32.69    2.26   0
   1  -6 -10   82.62    2.45   0
   1  -6  11   98.05    2.52   0
   1  -2   5   43.53    2.50   0
   2 -13  -3   95.93    2.40   0
   2 -13  -2    1.39    1.99   0
   2 -13  -1   73.85    2.35   0
   2 -13   0    0.24    2.23   0
   2 -13   1   33.02    2.15   0
   2 -13   2    1.08    2.03   0
   2 -12  -5    0.38    1.82   0
   2 -12  -4   12.72    2.05   0
   2 -11  -6    3.77    2.05   0
   2 -11   7  107.90    2.33   0
   2 -10  -7    5.13    2.07   0
   2 -10   8   27.78    1.88   0
   2  -9  -8   79.88    1.97   0
   2  -9   8   31.15    2.09   0
   2  -8  -8  649.64    4.19   0
   2  -7   8   10.14    1.89   0
   2  -6  -7   22.17    2.05   0
   2  -5  -6   -0.31    1.63   0
   2  -4  -4    2.00    1.84   0
   2  -4   5  591.23    4.37   0
   3 -10  -1   12.88    1.67   0
   3 -10   0    0.94    1.63   0
   3 -10   1    4.46    1.66   0
   3  -9  -2    0.92    1.63   0
   3  -9  -1  177.26    2.39   0
   3  -9   0    3.06    1.81   0
   3  -9   1  339.91    2.97   0
   3  -9   2    6.01    1.69   0
   3  -9   3  556.88    3.58   0
   3  -8  -3   53.30    1.79   0
   3  -8  -2   -0.25    1.55   0
   3  -8  -1  139.41    2.41   0
   3  -8   0    0.68    1.77   0
   3  -8   1  118.24    2.39   0
   3  -8   2   13.61    1.61   0
   3  -8   3   62.83    1.85   0
   3  -7  -2    8.26    1.56   0
   3  -7  -1   17.06    1.58   0
   3  -7   0    1.31    1.51   0
   3  -7   1  268.27    2.77   0
   3  -7   2    8.14    1.53   0
 -16   6  -7   -0.59    2.48   0
 -16   7  -3   61.41    2.96   0
 -16   7  -2    2.81    2.35   0
 -16   7   9   15.79    2.37   0
 -15   6  -7   34.18    2.32   0
 -15   7  -2    0.44    2.12   0
 -15   7   8    4.16    2.22   0
 -15   7   9   64.24    2.75   0
 -14   5 -10   -0.96    2.17   0
 -14   5  16    2.43    2.69   0
 -14   6  -7   36.16    2.18   0
 -14   6  13   14.17    2.57   0
 -14   7  -2   60.08    2.55   0
 -14   7  -1  120.07    2.59   0
 -14   7   7   58.46    2.19   0
 -14   7   8   13.25    2.40   0
 -13   2 -16    2.58    2.91   0
 -13   3  20   47.79    3.65   0
 -13   4  18   17.62    2.83   0
 -13   5 -10   55.64    2.55   0
 -13   6  12  103.02    2.52   0
 -13   7  -1  230.14    3.06   0
 -13   7   0   11.52    1.96   0
 -13   7   1  141.88    2.49   0
 -13   7   2    2.38    1.84   0
 -13   7   3   72.74    2.20   0
 -13   7   4    0.89    1.95   0
 -13   7   5  293.56    3.13   0
 -13   7   6   45.06    2.28   0
 -12   3 -14    2.67    2.37   0
 -12   4 -12    0.07    2.25   0
 -12   5  15   72.42    2.69   0
 -12   6  -6   29.57    2.19   0
 -12   6  11   10.72    1.85   0
 -11   0 -18    0.38    3.10   0
 -11   5  -9    2.50    2.09   0
 -11   5  14   26.61    2.35   0
 -11   6  -5   29.36    2.09   0
 -11   6  10   31.70    2.28   0
 -10   2 -15   16.44    2.48   0
 -10   4 -11  300.48    3.52   0
 -10   5  -8    1.29    1.68   0
 -10   6  -3   41.33    1.91   0
 -10   6   8  127.45    2.50   0
  -9   1 -16   -0.72    2.42   0
  -9   4 -10   34.32    1.85   0
  -9   5  -7   -0.27    1.88   0
  -9   5  11   12.42    1.76   0
  -9   6  -1    6.05    1.92   0
  -9   6   0  581.27    3.71   0
  -9   6   1   14.94    1.67   0
  -9   6   2   51.94    1.86   0
  -9   6   3    1.42    1.54   0
  -9   6   4    0.53    1.52   0
  -9   6   5    5.15    1.54   0
  -8   4  -9  448.19    3.53   0
  -8   4  13  241.63    3.50   0
  -8   5  -5   55.78    1.85   0
  -8   5   9  713.81    4.47   0
  -7   0 -16    1.40    2.67   0
  -7   4  -8   70.68    2.28   0
  -7   5  -3   54.66    1.90   0
  -7   5   6  108.50    2.26   0
  -6  -6 -19   30.82    5.41   0
  -6  -5  22    0.74    3.84   0
  -6   2  15  117.75    3.47   0
  -6   4  -6    6.77    1.99   0
  -6   4   9  105.19    2.35   0
  -5   4  -3   11.84    1.91   0
  -5   4   6 1581.18    7.06   0
  -4  -6  20    0.89    2.70   0
  -4   1 -11   27.94    1.94   0
  -4   3  -5 1345.16    6.35   0
  -3  -9  19    0.93    2.83   0
  -3  -7  19    1.98    2.59   0
  -3  -5 -16  209.88    5.54   0
  -3  -3  17   18.36    2.89   0
  -3  -2  16   34.21    3.30   0
  -3  -1 -13   48.38    4.05   0
  -2 -12 -14   -0.70    2.65   0
  -2 -10  17   12.38    2.60   0
  -2  -4  16   20.26    2.54   0
  -1 -12  14   16.88    2.74   0
  -1 -11  15    0.01    2.30   0
  -1  -9 -14   -0.60    2.20   0
  -1  -8 -14    1.58    2.49   0
  -1  -7 -14   24.25    2.71   0
  -1  -5  15    2.01    1.97   0
  -1  -2  12  106.42    3.35   0
  -1   1  -2   83.97    4.05   0
   0 -14  -8    7.62    2.48   0
   0 -13  11   93.14    2.78   0
   0 -12  12   15.26    2.34   0
   0 -10 -12  108.67    2.91   0
   0 -10  13   32.64    2.42   0
   0  -6 -12   66.45    2.72   0
   0  -4  12   27.08    1.98   0
   1 -14  -4   62.01    2.51   0
   1 -14  -3    2.67    2.40   0
   1 -14   3    1.09    2.59   0
   1 -14   4  117.38    2.75   0
   1 -14   5   -1.21    2.32   0
   1 -13  -6    2.07    2.39   0
   1 -13   7    3.72    2.45   0
   1 -12  -8   34.33    2.17   0
   1 -12   9   10.04    1.96   0
   1 -11  -9   16.77    2.21   0
   1  -9 -10    1.00    1.97   0
   1  -9  11  115.16    2.55   0
   1  -8 -10   29.78    2.15   0
   1  -8  11  247.32    3.04   0
   1  -7 -10   67.79    2.46   0
   1  -7  11  217.69    2.93   0
   1  -5  -9    7.61    1.90   0
   1  -5  10  217.13    3.14   0
   1  -4  -8  948.43    6.59   0
   1  -4   9   85.72    2.55   0
   1  -2  -4  150.47    3.89   0
   2 -12  -3    0.47    1.73   0
   2 -12  -2   28.78    2.29   0
   2 -12   2   42.95    2.32   0
   2 -12   3    5.62    2.15   0
   2 -12   4   94.71    2.30   0
   2 -11  -5   70.91    2.26   0
   2 -11   6   87.79    2.29   0
   2 -10  -6  120.73    2.55   0
   2 -10   7   12.97    1.68   0
   2  -9  -7   10.73    1.59   0
   2  -8  -7   97.88    2.40   0
   2  -8   8   34.04    1.76   0
   2  -7  -7   27.40    2.07   0
   2  -6   7   48.51    1.89   0
   2  -5   6  251.59    2.97   0
   2  -4  -3    1.81    1.96   0
   2  -4   4  205.77    2.94   0
 -16   7  -4   19.72    2.37   0
 -16   7  10   54.87    2.62   0
 -16   7  11    0.02    2.82   0
 -15   5 -11    3.33    2.75   0
 -15   6  -8    0.42    2.26   0
 -15   6  14   82.51    2.86   0
 -15   7  -4    1.04    2.47   0
 -15   7  -3   93.64    2.61   0
 -15   7  10   12.75    2.56   0
 -14   4 -13   91.97    3.19   0
 -14   5 -11   47.62    2.78   0
 -14   6  -8    1.39    2.54   0
 -14   6  14    5.80    2.55   0
 -14   7  -3   41.23    2.21   0
 -14   7   9   25.35    2.53   0
 -13   4 -13    2.67    2.52   0
 -13   5  16   69.77    3.08   0
 -13   6  -7    4.25    1.86   0
 -13   6  13   15.92    2.60   0
 -13   7  -2   32.89    2.10   0
 -13   7   7   84.06    2.27   0
 -13   7   8   14.90    2.37   0
 -12   2 -16   -0.61    2.76   0
 -12   5 -10   29.56    2.12   0
 -12   6  -7    1.72    2.06   0
 -12   6  12   12.51    2.26   0
 -12   7  -1   34.88    2.31   0
 -12   7   0    8.91    1.81   0
 -12   7   1   18.58    1.87   0
 -12   7   2   22.04    1.92   0
 -12   7   3   48.22    2.05   0
 -12   7   4    1.59    1.80   0
 -12   7   5   65.15    2.18   0
 -12   7   6   25.54    2.30   0
 -11   1 -17   -0.22    2.73   0
 -11   1  22    6.56    4.04   0
 -11   3 -14   18.57    2.43   0
 -11   3  19   19.92    2.92   0
 -11   4 -12   -0.70    2.11   0
 -11   4  17    1.27    2.60   0
 -11   6  -6   40.21    2.16   0
 -11   6  11   -0.32    2.06   0
 -10   3  18    4.13    2.73   0
 -10   4  16    9.89    2.34   0
 -10   5  13  120.90    2.68   0
 -10   6  -4  204.12    2.67   0
 -10   6   9  114.24    2.48   0
  -9   3 -13   17.60    2.06   0
  -9   3  17   16.79    2.66   0
  -9   4  15   18.66    2.58   0
  -9   5  12  100.93    2.58   0
  -9   6  -2  224.68    2.58   0
  -9   6   6  162.92    2.44   0
  -8   2 -14    3.57    2.16   0
  -8   3 -12   27.62    2.17   0
  -8   3  16    0.07    2.42   0
  -8   5  -6    1.52    1.53   0
  -8   5  10   25.84    2.12   0
  -7   2 -13    6.77    2.00   0
  -7   3 -11   50.82    2.32   0
  -7   4  12   99.87    2.81   0
  -7   5  -4  409.93    3.26   0
  -7   5   7   26.34    1.82   0
  -6   1  17   38.25    3.80   0
  -6   2 -12    4.37    1.98   0
  -6   3  13   62.11    2.69   0
  -6   5   1  899.88    4.80   0
  -6   5   2  119.11    2.51   0
  -5   3  -8  139.45    2.79   0
  -5   3  11   24.64    2.18   0
  -5   4  -4  452.22    3.83   0
  -4  -8  20    1.54    2.89   0
  -4  -7  20   71.94    3.49   0
  -4  -5 -17   20.99    4.02   0
  -4  -4  19  140.24    4.08   0
  -4   0 -13   -0.11    2.26   0
  -4   2  -9  366.39    4.03   0
  -4   3   8   35.28    2.25   0
  -3  -5  18  167.50    3.80   0
  -3   3   0  157.88    2.88   0
  -3   3   1   94.29    2.55   0
  -3   3   2   18.62    1.97   0
  -3   3   3 1028.26    6.37   0
  -2 -10 -15    8.96    2.65   0
  -2  -9  17    6.94    2.57   0
  -2  -8  17   17.48    2.39   0
  -2  -7  17    0.15    2.37   0
  -2  -6 -15  108.27    3.62   0
  -2  -6  17   88.63    2.88   0
  -2  -2  14   58.89    3.20   0
  -2   1  -7   60.42    2.99   0
  -2   2  -2  433.18    4.80   0
  -2   2   4  714.13    6.65   0
  -1 -13 -11   -1.16    2.57   0
  -1 -12 -12   47.97    2.86   0
  -1 -11 -13    5.07    2.31   0
  -1 -10  15   65.91    2.51   0
  -1  -6  15   75.12    2.59   0
  -1  -4  14   70.61    2.68   0
  -1  -3  13    0.69    2.14   0
  -1   1   4  968.81   11.57   0
   0 -14  -7   44.04    2.52   0
   0 -14   8    9.44    2.33   0
   0 -13  -9   10.88    2.21   0
   0 -13  10    6.65    2.29   0
   0 -12 -10   30.12    2.52   0
   0 -12  11    0.85    2.44   0
   0 -11 -11   41.08    2.46   0
   0 -11  12   28.44    2.49   0
   0  -9 -12   54.85    2.39   0
   0  -9  13   -0.77    2.21   0
   0  -8 -12  186.16    3.19   0
   0  -7 -12   30.95    2.21   0
   0  -7  13   77.86    2.39   0
   0  -6  13  405.08    3.96   0
   0  -2   9   38.38    2.74   0
   1 -14  -2   80.91    2.54   0
   1 -14  -1    1.58    2.17   0
   1 -14   0  109.86    2.67   0
   1 -14   1    4.49    2.28   0
   1 -14   2   83.98    2.51   0
   1 -13  -5    2.32    1.99   0
   1 -13   5    8.36    2.35   0
   1 -13   6   28.87    2.20   0
   1 -12  -7   43.61    2.09   0
   1 -12   8   14.17    1.96   0
   1 -11  -8   57.36    2.46   0
   1 -11   9   14.39    1.84   0
   1 -10  -9   27.65    2.31   0
   1 -10  10    5.11    1.69   0
   1  -6  10  272.63    3.20   0
   1  -3   7  186.68    3.25   0
   2 -12  -1   51.39    2.10   0
   2 -12   0   32.55    1.97   0
   2 -12   1   -0.27    1.77   0
   2 -11  -4    6.09    1.73   0
   2 -11  -3  103.58    2.50   0
   2 -11   4   85.99    2.24   0
   2 -11   5  189.71    2.64   0
   2 -10  -5    9.13    1.98   0
   2 -10   6   41.26    1.84   0
   2  -9  -6    9.15    1.85   0
   2  -9   7   24.56    1.80   0
   2  -8   7   -0.53    1.53   0
   2  -7  -6   21.75    2.01   0
   2  -7   7    4.00    1.52   0
   2  -6  -6  106.75    2.33   0
   2  -6   6    6.01    1.99   0
   2  -5  -5  203.32    2.86   0
   2  -5   5  483.94    4.01   0
   2  -4  -2   25.79    2.17   0
   2  -4   3  106.90    2.42   0
 -16   7  -5   10.48    2.38   0
 -15   7  11   39.41    2.82   0
 -14   5  17   18.56    2.88   0
 -14   7  -4   14.83    2.15   0
 -14   7  10   15.66    2.30   0
 -13   3 -15    0.33    2.68   0
 -13   5 -11    3.41    2.02   0
 -13   7  -4   23.38    2.44   0
 -13   7  -3   57.78    2.24   0
 -13   7   9   48.35    2.24   0
 -12   3 -15    1.44    2.81   0
 -12   3  20    0.12    3.20   0
 -12   4 -13   66.10    2.89   0
 -12   4  18    0.97    2.67   0
 -12   7  -3   35.21    2.25   0
 -12   7  -2   30.98    1.98   0
 -12   7   7   20.44    1.82   0
 -12   7   8    1.06    2.00   0
 -11   5 -10  136.23    2.74   0
 -11   5  15   12.89    2.36   0
 -11   6  -7   -1.42    1.95   0
 -11   7   0    7.66    1.71   0
 -11   7   1  228.36    2.69   0
 -11   7   2    2.24    1.74   0
 -11   7   3  209.40    2.62   0
 -11   7   4   48.48    1.95   0
 -11   7   5   25.92    2.08   0
 -10   0 -18   -0.37    3.03   0
 -10   1 -17    0.83    2.82   0
 -10   3 -14   15.50    2.45   0
 -10   4 -12   -0.03    2.26   0
 -10   5  -9   29.01    1.84   0
 -10   6  -5   22.26    1.86   0
 -10   6  10    9.25    2.19   0
  -9   2 -15   73.47    2.93   0
  -9   4 -11   17.27    2.05   0
  -9   5  -8  281.51    2.87   0
  -9   6  -4  108.37    2.35   0
  -9   6  -3    1.96    1.58   0
  -9   6   8   89.75    2.38   0
  -8  -1 -18    4.13    3.23   0
  -8   0 -17    0.72    2.70   0
  -8   2  18   26.75    3.04   0
  -8   4 -10   -0.52    1.78   0
  -8   5  -7  111.12    2.44   0
  -8   6  -1  136.07    2.43   0
  -8   6   0   22.54    1.67   0
  -8   6   1   18.68    1.58   0
  -8   6   2   11.49    1.58   0
  -8   6   3    6.79    1.58   0
  -8   6   4  328.86    3.15   0
  -7   1 -15    6.06    2.57   0
  -7   4  -9    3.30    1.81   0
  -7   5  -5  138.64    2.47   0
  -7   5   8   14.23    1.72   0
  -6  -6  22    0.11    3.35   0
  -6  -2  20   16.77    4.41   0
  -6   1 -14   59.11    2.75   0
  -6   3 -10   15.70    1.85   0
  -6   4  -7  125.98    2.35   0
  -6   4  10    2.14    1.84   0
  -6   5  -1   49.09    1.81   0
  -6   5   0   82.48    1.97   0
  -6   5   3  750.20    4.41   0
  -6   5   4   86.29    2.19   0
  -5  -7  21   -0.28    3.18   0
  -5   2 -11    1.73    1.73   0
  -5   4   7    2.57    1.69   0
  -4   3  -6  203.44    2.90   0
  -3 -10 -16    4.53    2.89   0
  -3 -10  18    1.49    2.71   0
  -3   2  -7  157.92    3.11   0
  -3   2   9  138.62    3.71   0
  -3   3  -2  110.15    2.74   0
  -3   3  -1   91.85    2.48   0
  -3   3   4  967.40    6.35   0
  -2 -11  16   30.83    2.47   0
  -2  -9 -15    0.63    2.45   0
  -2  -8 -15   -0.63    2.55   0
  -2  -4 -14   42.59    3.54   0
  -2  -3  15   52.98    2.62   0
  -2   1   9  466.29    9.03   0
  -2   2  -3   13.21    2.28   0
  -1 -12  13    4.36    2.30   0
  -1 -10 -13   35.00    2.61   0
  -1  -9  15   23.62    2.07   0
  -1  -8  15  291.78    3.68   0
  -1  -7  15   91.17    2.66   0
  -1  -5 -13   10.68    2.42   0
   0 -14  -6   13.49    2.39   0
   0 -14  -5    6.18    2.68   0
   0 -14   6   18.79    2.59   0
   0 -13  -8    3.14    2.10   0
   0 -12  -9    5.82    2.24   0
   0 -12  10   24.90    2.39   0
   0 -10 -11   15.08    2.32   0
   0 -10  12  112.20    2.67   0
   0  -8  13    1.47    1.75   0
   0  -5 -11  298.99    4.10   0
   0  -5  12   13.42    1.88   0
   1 -13  -4    2.09    1.94   0
   1 -13  -3   22.55    2.03   0
   1 -13  -2    0.39    2.31   0
   1 -13   4    3.39    2.06   0
   1 -12  -6   68.33    2.20   0
   1 -12   6   55.69    2.44   0
   1 -12   7   31.36    2.08   0
   1 -11  -7  131.07    2.61   0
   1 -11   8   26.35    1.99   0
   1 -10   9   16.03    1.99   0
   1  -9  -9  161.19    2.75   0
   1  -9  10    1.48    1.65   0
   1  -8  10   10.12    1.63   0
   1  -7  10    1.49    1.75   0
   1  -6  -9  161.44    2.89   0
   1  -5   9   57.26    2.30   0
   1  -4   8   23.98    2.15   0
   1  -3  -6    2.55    2.07   0
   1  -2   4 2370.85   10.91   0
   2 -11  -2   11.55    1.75   0
   2 -11  -1   64.59    2.06   0
   2 -11   0   12.07    1.77   0
   2 -11   1  133.88    2.31   0
   2 -11   2    2.23    1.84   0
   2 -11   3  333.56    3.03   0
   2 -10  -4   49.09    1.91   0
   2 -10   4  402.72    3.23   0
   2 -10   5   26.99    1.81   0
   2  -9  -5    1.97    1.57   0
   2  -9   5    9.62    2.04   0
   2  -9   6  134.30    2.28   0
   2  -8  -6  213.08    2.65   0
   2  -8   6  175.67    2.39   0
   2  -7   6    0.62    1.53   0
   2  -6  -5  410.17    3.80   0
   2  -5  -4  198.94    2.80   0
   2  -5   4   32.41    2.19   0
   2  -4  -1  370.29    3.70   0
   2  -4   0   35.40    1.96   0
   2  -4   1    1.90    1.65   0
   2  -4   2  232.72    3.03   0
 -16   8   1   -0.31    2.39   0
 -16   8   3    1.89    2.39   0
 -15   7  12    1.72    2.66   0
 -15   8   3    0.39    2.23   0
 -15   8   5   -0.10    2.23   0
 -14   5 -12    0.39    2.86   0
 -13   4  19   -0.07    2.88   0
 -13   7  10    1.12    2.10   0
 -12   5 -11    0.21    1.95   0
 -12   5  16   -0.59    2.35   0
 -12   6  -8   49.00    2.09   0
 -12   6  13   -0.09    1.99   0
 -12   7  -4  178.29    2.87   0
 -11   4 -13    0.00    2.48   0
 -11   6  12    2.78    1.93   0
 -11   7  -2   -0.19    1.76   0
 -11   7  -1  152.54    2.42   0
 -11   7   6   10.30    1.82   0
 -11   7   7  178.43    2.76   0
 -10   5 -10   -0.76    2.00   0
 -10   5  14    1.07    2.04   0
 -10   6  -6  251.04    2.79   0
 -10   7   1   84.60    2.28   0
 -10   7   2    1.48    2.03   0
 -10   7   3   35.98    2.08   0
  -9   5  -9   -0.39    1.84   0
  -9   5  13    2.27    1.99   0
  -9   6  -5    0.08    2.01   0
  -9   6   9   58.59    2.18   0
  -8  -2 -19   32.52    4.45   0
  -8   1 -16   66.91    3.04   0
  -8   4  14    2.64    2.08   0
  -8   5  11  660.78    4.70   0
  -8   6  -2   22.80    1.66   0
  -8   6   5   99.53    2.11   0
  -8   6   6  114.86    2.42   0
  -7   2  17  119.53    3.86   0
  -7   3  15    0.54    2.23   0
  -7   5   9   29.31    2.11   0
  -6  -7 -19    6.01    4.34   0
  -6   5  -3  388.86    3.42   0
  -6   5  -2   42.46    1.73   0
  -6   5   5  260.16    3.02   0
  -6   5   6   55.04    2.28   0
  -5  -4  20    6.39    3.25   0
  -5   1 -13   46.77    2.50   0
  -5   4  -5  301.14    3.10   0
  -5   4   8  145.68    2.86   0
  -4  -9 -17    1.82    2.96   0
  -4   1  14  140.28    5.65   0
  -4   3   9  143.88    3.22   0
  -4   4   0   15.37    2.14   0
  -4   4   1  104.37    2.34   0
  -4   4   2    1.05    2.04   0
  -3 -11 -15    6.57    3.09   0
  -3  -9 -16    1.73    2.74   0
  -3  -9  18    1.01    2.77   0
  -3  -8  18    9.40    2.80   0
  -3  -7  18   64.70    3.10   0
  -3  -6 -16   -0.59    2.95   0
  -3  -6  18    5.28    2.56   0
  -2   2   5  285.64    4.59   0
  -1 -14   9   -5.05    2.79   0
  -1 -13 -10    0.39    2.28   0
  -1 -13  11    0.45    2.30   0
  -1  -9 -13    4.50    2.28   0
  -1  -5  14  226.55    3.52   0
  -1  -1  10   50.58    3.53   0
  -1   0  -7 1421.70   13.97   0
  -1   1  -3  583.80    7.37   0
   0 -13   8    1.15    2.12   0
   0  -9 -11   -0.25    2.03   0
   0  -9  12   54.98    2.30   0
   0  -6  12   62.79    2.27   0
   0  -4  11   35.45    2.06   0
   0  -3  10  168.15    3.19   0
   1 -13   2   -1.61    2.03   0
   1 -12  -4   29.92    2.14   0
   1 -11  -6    3.41    1.97   0
   1 -11   7   -0.38    1.85   0
   1 -10  -8   29.36    1.91   0
   1 -10   8   -0.68    2.05   0
   1  -9   9   78.36    2.13   0
   1  -8  -9  377.16    3.51   0
   1  -7  -9  112.05    2.25   0
   1  -6   9    0.06    1.89   0
   1  -5  -8  451.57    4.36   0
   1  -4  -7   40.80    2.34   0
   1  -3   6  784.73    5.70   0
   1  -2  -3 1037.85    8.33   0
   2 -10  -3   15.47    1.80   0
   2 -10  -2   68.32    2.06   0
   2 -10  -1   21.53    1.75   0
   2 -10   0   29.08    1.76   0
   2 -10   1    5.46    1.67   0
   2 -10   2  166.60    2.38   0
   2 -10   3   23.07    1.89   0
   2  -9  -4   97.97    2.13   0
   2  -9  -3    0.51    1.73   0
   2  -9   4  202.71    2.55   0
   2  -8  -5   71.71    2.02   0
   2  -8  -4  513.80    3.72   0
   2  -8   5   61.79    1.86   0
   2  -7  -5   64.44    1.98   0
   2  -7   5   64.09    1.88   0
   2  -6  -4  163.88    2.82   0
   2  -6   4  156.97    2.63   0
   2  -6   5  274.50    2.93   0
   2  -5  -3 1247.19    6.01   0
   2  -5   3 1633.90    6.56   0
 -16   8  -1   -0.44    2.50   0
 -16   8   7   -1.80    2.45   0
 -15   8   6    1.07    2.14   0
 -15   8   7    0.47    2.24   0
 -14   6 -10   -0.48    2.56   0
 -14   8   0  140.66    2.69   0
 -14   8   3    0.20    2.06   0
 -14   8   5    4.70    2.10   0
 -14   8   6  142.98    2.82   0
 -13   4 -14    0.99    2.36   0
 -13   7  -6   37.52    2.39   0
 -12   6  -9   60.52    2.49   0
 -12   6  14    1.35    2.29   0
 -12   7  -5   14.94    1.95   0
 -12   7  10   17.35    2.38   0
 -11   4  18   16.94    2.85   0
 -11   5 -11   59.90    2.20   0
 -11   6  -8   72.78    2.10   0
 -11   7  -4   63.20    2.35   0
 -11   7  -3  305.82    3.05   0
 -11   7   8    1.29    1.63   0
 -10   2 -16    0.99    2.60   0
 -10   4  17   69.36    3.02   0
 -10   6  -7   25.59    1.83   0
 -10   6  11    1.26    1.76   0
 -10   7  -1   57.44    2.00   0
 -10   7   0   60.62    2.00   0
 -10   7   4    1.08    1.72   0
 -10   7   5   78.22    2.07   0
 -10   7   6    1.01    1.96   0
  -9   0 -18    0.83    3.00   0
  -9   3 -14  176.15    3.26   0
  -9   4 -12   25.14    2.23   0
  -9   6  -6  249.08    2.95   0
  -8  -2  22    0.03    1.13   0
  -8   3 -13  119.80    2.82   0
  -8   4 -11  169.87    2.80   0
  -8   5  -8    6.42    1.59   0
  -8   6  -3   37.77    1.74   0
  -8   6   7  154.78    2.44   0
  -7   2 -14  115.82    3.07   0
  -7   3 -12   94.64    2.60   0
  -7   4  13    0.92    2.18   0
  -7   5  -6  107.83    2.11   0
  -6   4  -8   10.08    1.67   0
  -6   4  11  342.79    3.83   0
  -6   5  -4   41.62    2.12   0
  -5  -8 -18    4.50    3.67   0
  -5  -6 -18    4.16    3.89   0
  -5   2  14    0.35    2.39   0
  -5   3  -9  189.97    2.82   0
  -5   4  -6  330.89    3.48   0
  -4  -9  19    1.58    2.87   0
  -4  -8 -17    0.67    3.30   0
  -4  -6 -17   38.23    3.80   0
  -4  -5  19    0.01    2.68   0
  -4  -3  18   29.16    2.97   0
  -4   2  12  262.28    4.69   0
  -4   3  -7 1496.29    6.89   0
  -4   4  -2    1.73    1.99   0
  -4   4  -1  364.38    3.45   0
  -4   4   3    1.05    1.65   0
  -4   4   4   56.54    2.33   0
  -3  -8 -16    0.55    2.86   0
  -3  -7 -16   54.07    3.35   0
  -3  -4  17    0.58    2.58   0
  -3   1 -10   88.80    2.82   0
  -3   3  -3   49.48    2.04   0
  -3   3   5  700.52    5.40   0
  -2 -13 -11   19.89    2.80   0
  -2 -12  14    1.38    2.37   0
  -2 -11  15    2.10    2.38   0
  -2 -10 -14   34.12    2.72   0
  -2  -8  16    4.48    2.25   0
  -2  -6  16   51.80    2.63   0
  -2   2  -4  315.24    4.22   0
  -1 -14  -7    5.11    2.26   0
  -1 -14   8   42.25    2.52   0
  -1 -13  -9    0.42    2.46   0
  -1 -13  10   35.44    2.72   0
  -1 -10 -12    5.79    2.21   0
  -1  -9  14    0.09    1.86   0
  -1  -8 -13  229.18    3.56   0
  -1  -8  14   28.63    2.14   0
  -1  -7 -13   15.84    2.31   0
  -1  -6 -13   59.21    2.74   0
  -1  -6  14  108.31    2.63   0
   0 -14  -2    7.75    2.23   0
   0 -14  -1   10.73    2.22   0
   0 -14   0   16.79    2.33   0
   0 -14   1   11.85    2.29   0
   0 -14   2   11.98    2.21   0
   0 -13  -6    0.46    2.09   0
   0 -13  -5   51.66    2.50   0
   0 -13   6    1.08    2.31   0
   0 -12   8   19.11    2.39   0
   0 -11  -9    8.53    2.23   0
   0 -11  10   10.69    1.93   0
   0 -10 -10   31.27    2.27   0
   0 -10  11   16.29    1.92   0
   0  -8 -11    5.88    2.14   0
   0  -8  12  192.19    2.73   0
   0  -7 -11  125.31    2.83   0
   0  -7  12   30.68    1.81   0
   0  -6 -11  393.61    4.17   0
   0  -4 -10   10.42    2.06   0
   0  -3  -9  204.20    4.32   0
   1 -12  -3    2.68    1.80   0
   1 -12  -2  132.63    2.42   0
   1 -12  -1    9.10    2.12   0
   1 -12   0  105.78    2.52   0
   1 -12   1    2.99    2.05   0
   1 -12   2   41.50    2.27   0
   1 -12   3    7.13    1.87   0
   1 -12   4  115.84    2.40   0
   1 -11  -5   28.38    2.14   0
   1 -11   6   22.19    1.99   0
   1 -10  -7    3.16    1.65   0
   1 -10   7   20.97    2.16   0
   1  -9  -8   -0.32    1.53   0
   1  -9   8    0.19    2.01   0
   1  -8  -8    0.53    1.84   0
   1  -8   9   61.56    1.90   0
   1  -7   9   34.31    1.82   0
   1  -6  -8  228.23    3.19   0
   1  -5   8   25.44    2.15   0
   1  -2   3   71.67    2.72   0
   2  -9  -2    2.47    1.58   0
   2  -9  -1   30.86    1.68   0
   2  -9   0    3.66    1.55   0
   2  -9   1   13.75    1.63   0
   2  -9   2   13.02    1.68   0
   2  -9   3   43.75    1.84   0
   2  -8  -3   13.40    1.64   0
   2  -8   3    1.77    1.55   0
   2  -8   4  795.69    4.15   0
   2  -7  -4  165.99    2.47   0
   2  -7  -3  202.07    2.82   0
   2  -7   3   32.86    1.95   0
   2  -7   4    5.49    1.55   0
   2  -6  -3  196.65    2.65   0
   2  -6   3    4.91    1.55   0
   2  -5  -2   23.70    1.86   0
   2  -5  -1 1156.16    5.69   0
   2  -5   0   19.47    2.16   0
   2  -5   1  796.36    4.71   0
   2  -5   2    8.49    1.67   0
 -15   7  -8    8.71    2.74   0
 -15   8  -3   -0.95    2.33   0
 -15   8   8   -0.36    2.27   0
 -15   8   9    2.25    2.59   0
 -14   6  16    0.14    2.84   0
 -14   7  13   21.37    2.81   0
 -14   8  -1   -0.06    2.07   0
 -14   8   7   10.51    2.09   0
 -14   8   8   60.42    2.85   0
 -13   6 -10    1.55    2.13   0
 -13   6  15    6.29    2.31   0
 -13   7  -7   53.88    2.44   0
 -13   7  12   30.49    2.63   0
 -13   8  -1    7.29    2.31   0
 -13   8   0   40.20    2.16   0
 -13   8   1    1.14    1.98   0
 -13   8   2   39.73    2.18   0
 -13   8   3   17.01    2.05   0
 -13   8   4   26.93    2.09   0
 -13   8   5    0.80    2.05   0
 -13   8   6   12.26    2.22   0
 -12   4  19   76.64    3.72   0
 -12   5 -12    2.80    2.04   0
 -12   5  17   28.55    2.80   0
 -12   7  -6   29.44    2.04   0
 -12   7  11   76.31    2.72   0
 -11   1 -18    7.78    3.20   0
 -11   3  20   82.34    4.01   0
 -11   5  16  149.73    3.33   0
 -11   6  -9    1.06    2.24   0
 -11   6  13   -0.90    1.84   0
 -11   7  -5  147.87    2.80   0
 -11   7   9   88.56    2.24   0
 -10   3 -15   17.02    2.36   0
 -10   3  19   47.94    3.39   0
 -10   4 -13  265.84    3.36   0
 -10   5 -11   90.61    2.66   0
 -10   5  15   12.01    2.35   0
 -10   6  -8   34.72    2.10   0
 -10   6  12   64.47    2.48   0
 -10   7  -3   66.96    2.12   0
 -10   7  -2   27.76    1.79   0
 -10   7   7  189.85    2.57   0
  -9  -1 -19    1.43    3.62   0
  -9   1 -17   22.08    2.78   0
  -9   3  18   40.88    3.30   0
  -9   4  16   49.01    2.62   0
  -9   5 -10   50.87    2.32   0
  -9   6  10  194.87    2.65   0
  -9   7   1  309.48    3.23   0
  -9   7   2    0.58    1.91   0
  -9   7   3  196.44    2.78   0
  -8   2 -15  215.68    3.53   0
  -8   5  12    8.50    2.17   0
  -8   6  -5    0.20    1.75   0
  -8   6  -4   16.38    1.58   0
  -8   6   8  230.57    2.89   0
  -7   4 -10   38.55    1.79   0
  -7   5  -7   32.54    1.71   0
  -7   5  10  396.82    3.74   0
  -7   6  -1   95.50    2.07   0
  -7   6   0  269.31    2.71   0
  -7   6   1   16.73    1.59   0
  -7   6   2  451.51    3.34   0
  -7   6   3   37.02    1.76   0
  -7   6   4  243.40    2.73   0
  -6  -4  21  197.22    5.25   0
  -6   2 -13  141.24    2.95   0
  -6   3 -11  197.57    2.80   0
  -6   3  14   74.62    2.88   0
  -6   5   7  249.91    2.97   0
  -5  -7 -18    0.06    3.69   0
  -5   3  12  100.83    2.90   0
  -5   4   9   26.29    2.02   0
  -4  -8  19   28.07    2.83   0
  -4  -7 -17   -0.36    3.16   0
  -4  -7  19    1.49    2.75   0
  -4   1 -12   58.15    2.52   0
  -4   2 -10   10.04    1.83   0
  -4   4  -3 1158.25    5.85   0
  -4   4   5   23.99    2.14   0
  -3 -11  16   31.82    2.81   0
  -3 -10 -15   61.99    3.25   0
  -3   0 -12    0.05    2.33   0
  -3   1  12    0.29    3.46   0
  -3   2  -8  167.69    3.15   0
  -3   3  -4  117.92    2.52   0
  -2 -13  12   -0.17    2.31   0
  -2 -12 -12    2.57    2.60   0
  -2 -11 -13   29.70    2.57   0
  -2 -10  15   21.99    2.57   0
  -2  -9 -14   80.33    2.89   0
  -2  -7  16  100.19    2.73   0
  -2   0 -10 1091.79   10.31   0
  -1 -14  -6   95.39    2.78   0
  -1 -14  -5    0.63    2.58   0
  -1 -14   7   20.95    2.45   0
  -1 -13  -8    7.25    2.39   0
  -1 -13   9    1.26    2.42   0
  -1 -12 -10   64.19    2.50   0
  -1 -12  11   27.38    2.25   0
  -1 -11 -11   63.42    2.62   0
  -1 -11  12   15.95    2.09   0
  -1 -10  13    9.47    2.02   0
  -1  -7  14   25.33    2.17   0
  -1  -4 -12    0.98    2.27   0
  -1  -4  13   44.11    2.39   0
   0 -13  -4    1.26    1.85   0
   0 -13  -3   27.45    2.31   0
   0 -13   4    0.03    2.17   0
   0 -12  -7   15.34    2.01   0
   0 -12   7   16.78    2.25   0
   0 -11  -8   85.59    2.51   0
   0 -11   9    8.42    1.87   0
   0 -10  10   34.78    2.09   0
   0  -9 -10   63.62    2.33   0
   0  -9  11    0.63    1.64   0
   0  -5  11  304.02    3.46   0
   0  -1   6    0.86    2.42   0
   1 -11  -4   15.14    1.81   0
   1 -11  -3   71.84    2.31   0
   1 -11   4   17.70    1.88   0
   1 -11   5  110.55    2.33   0
   1 -10  -6   34.87    1.79   0
   1 -10   6   25.35    2.05   0
   1  -9  -7  403.51    3.45   0
   1  -9   7   65.49    2.17   0
   1  -8   8    5.50    1.59   0
   1  -7  -8    1.87    1.54   0
   1  -7   8   28.02    1.98   0
   1  -6   8   34.87    2.14   0
   1  -4   7    9.81    1.68   0
   1  -3  -5   72.27    2.81   0
   1  -2  -2 1801.70   10.61   0
   1  -2   2 1229.84    8.27   0
   2  -8  -2  608.28    3.78   0
   2  -8  -1    1.55    1.47   0
   2  -8   0  467.72    3.34   0
   2  -8   1    0.71    1.48   0
   2  -8   2  440.83    3.25   0
   2  -7  -2   45.38    1.79   0
   2  -7  -1  126.06    2.36   0
   2  -7   0   30.68    1.97   0
   2  -7   1    6.60    1.52   0
   2  -7   2    8.78    1.53   0
   2  -6  -2  303.16    3.08   0
   2  -6  -1    0.45    1.59   0
   2  -6   0  158.95    2.45   0
   2  -6   1   54.34    1.89   0
   2  -6   2  135.43    2.31   0
 -15   8  -5   21.27    2.62   0
 -15   8  -4    1.03    2.27   0
 -15   8  10    1.00    2.31   0
 -14   6 -11   13.97    2.45   0
 -14   7  -8   66.88    2.59   0
 -14   8  -4    8.31    2.44   0
 -14   8  -3    3.59    2.16   0
 -14   8   9    2.35    2.19   0
 -13   4 -15    4.49    2.91   0
 -13   5 -13    1.56    2.30   0
 -13   5  18   98.54    3.53   0
 -13   6 -11   21.67    2.49   0
 -13   6  16   47.11    3.15   0
 -13   7  -8   78.36    2.73   0
 -13   7  13    7.60    2.50   0
 -13   8  -3   29.46    2.39   0
 -13   8  -2   16.85    2.06   0
 -13   8   7    8.47    1.94   0
 -13   8   8    3.71    2.48   0
 -12   3 -16   37.47    2.63   0
 -12   6 -10   10.27    2.09   0
 -12   6  15   10.03    2.46   0
 -12   7  -7   30.81    2.34   0
 -12   8  -1   -0.05    2.13   0
 -12   8   0    7.39    1.96   0
 -12   8   1    6.93    1.84   0
 -12   8   2    6.99    1.86   0
 -12   8   3    0.62    1.82   0
 -12   8   4   57.97    2.26   0
 -12   8   5    3.72    1.82   0
 -12   8   6   49.34    2.30   0
 -11   2 -17  116.42    3.45   0
 -11   4 -14   -0.16    2.30   0
 -11   5 -12   64.26    2.28   0
 -11   6  14   16.48    2.31   0
 -11   7  -6   87.62    2.50   0
 -11   7  10   19.14    1.93   0
 -10   7  -4   47.70    1.97   0
 -10   7   8  277.99    2.96   0
  -9   2 -16   16.48    2.32   0
  -9   5  14   74.43    2.55   0
  -9   6  -7  198.09    2.62   0
  -9   6  11   40.25    2.26   0
  -9   7  -2    2.40    2.09   0
  -9   7  -1  388.56    3.16   0
  -9   7   0    0.90    1.72   0
  -9   7   4   11.53    1.74   0
  -9   7   5  361.98    3.15   0
  -8  -4  23   81.69    5.29   0
  -8  -2  22   -0.03    4.79   0
  -8   3  17   14.42    2.76   0
  -8   4  15  114.70    2.99   0
  -8   5  -9   14.13    1.65   0
  -8   6   9   66.07    2.27   0
  -7  -4  22    2.96    3.76   0
  -7  -2  21   52.68    5.02   0
  -7   6  -3   53.25    2.11   0
  -7   6  -2  340.10    3.00   0
  -7   6   5   30.37    1.72   0
  -7   6   6    5.49    1.84   0
  -6  -1 -17    5.00    2.97   0
  -6   0 -16   40.98    3.01   0
  -6   2  16   64.40    3.41   0
  -6   4  -9   21.73    1.97   0
  -6   5  -5  476.45    3.58   0
  -6   5   8    2.84    1.88   0
  -5  -8  20    3.82    2.83   0
  -5  -5  20  230.77    4.66   0
  -5  -1 -16    2.51    3.02   0
  -5   0 -15  125.81    3.71   0
  -5   1  16    0.26    4.08   0
  -5   2 -12  171.33    3.08   0
  -5   3 -10   40.17    2.14   0
  -5   4  -7   56.12    2.20   0
  -5   5  -1   36.79    1.75   0
  -5   5   0   90.85    2.07   0
  -5   5   1  110.03    2.22   0
  -5   5   2   39.16    1.84   0
  -5   5   3    5.67    1.59   0
  -4 -10 -16    0.87    3.05   0
  -4 -10  18   28.85    2.90   0
  -4   3  -8   32.91    2.18   0
  -3 -12 -13   19.39    2.90   0
  -3 -11 -14   68.33    3.11   0
  -3  -9  17    1.41    2.19   0
  -3  -5  17    2.86    2.52   0
  -3   3   6  502.33    4.74   0
  -2 -14  -8    8.47    2.49   0
  -2 -13 -10   24.50    2.69   0
  -2 -13  11   17.36    2.68   0
  -2 -12  13   -0.04    2.21   0
  -2 -11  14    1.98    2.08   0
  -2  -9  15    1.59    2.32   0
  -2  -8 -14   28.26    2.65   0
  -2  -5 -14  195.28    4.25   0
  -2  -4  15   55.42    2.38   0
  -2   1  -8    0.04    2.36   0
  -2   2   6  464.88    5.92   0
  -1 -14  -4  111.77    2.76   0
  -1 -14  -3    1.62    2.39   0
  -1 -14   4   63.85    2.79   0
  -1 -14   5    5.92    2.32   0
  -1 -13  -7    3.04    2.39   0
  -1 -13   8   52.82    2.37   0
  -1 -12  -9   10.79    2.30   0
  -1 -12  10   11.42    2.02   0
  -1 -11  11    7.77    2.27   0
  -1 -10  12   27.13    2.24   0
  -1  -9 -12    1.50    2.04   0
  -1  -9  13   97.27    2.34   0
  -1  -3  12  162.12    3.25   0
  -1   1  -4 1185.72    9.79   0
   0 -13  -2   -0.88    1.99   0
   0 -13  -1  113.03    2.49   0
   0 -13   0    1.13    1.95   0
   0 -13   1  112.36    2.46   0
   0 -13   2    1.14    1.99   0
   0 -13   3   27.55    2.11   0
   0 -12  -6   43.23    2.06   0
   0 -12  -5    5.64    2.06   0
   0 -12   6   42.69    2.08   0
   0 -11   8   81.21    2.19   0
   0 -10  -9   21.49    1.94   0
   0  -9  10   65.17    2.28   0
   0  -8 -10  195.23    3.00   0
   0  -8  11    6.15    1.62   0
   0  -7  11  125.38    2.51   0
   0  -6  11  380.37    3.67   0
   0  -5 -10   39.79    2.34   0
   0  -4  10   10.22    1.85   0
   0  -2   8  123.41    3.32   0
   1 -11  -2   30.28    1.80   0
   1 -11  -1  223.42    2.71   0
   1 -11   0    5.66    1.76   0
   1 -11   1  130.29    2.28   0
   1 -11   2    9.44    1.79   0
   1 -11   3  187.13    2.52   0
   1 -10  -5   77.09    2.10   0
   1 -10   5   70.69    2.03   0
   1  -9  -6   13.79    1.98   0
   1  -9   6   12.19    1.91   0
   1  -8  -7  103.76    2.34   0
   1  -8   7  162.35    2.55   0
   1  -5  -7  151.22    2.91   0
   1  -5   7    2.86    1.98   0
   1  -4  -6  908.75    6.14   0
   1  -3   5   76.16    2.29   0
   1  -2  -1  664.75    6.59   0
   1  -2   0 3818.11   14.67   0
   1  -2   1  262.52    4.38   0
 -15   8  -6   -1.10    2.60   0
 -15   8  11    9.67    2.53   0
 -14   7  -9   19.01    2.34   0
 -14   7  14   46.75    2.67   0
 -14   8  -5    0.32    2.15   0
 -14   8  10   70.65    2.52   0
 -13   8  -4    0.26    2.07   0
 -13   8   9    5.54    2.38   0
 -12   4 -15  142.44    3.59   0
 -12   5 -13    4.11    2.16   0
 -12   6 -11    8.09    2.40   0
 -12   7  -8   56.83    2.44   0
 -12   7  12   45.96    2.22   0
 -12   8  -3   -0.36    2.20   0
 -12   8  -2   37.44    2.09   0
 -12   8   7   10.37    1.91   0
 -11   3 -16   63.61    2.97   0
 -11   6 -10   38.82    2.11   0
 -11   7  -7   43.69    2.33   0
 -11   7  11   14.51    2.31   0
 -11   8   0   31.99    2.16   0
 -11   8   1    8.34    1.77   0
 -11   8   2   10.93    1.86   0
 -11   8   3    2.38    1.79   0
 -11   8   4   31.71    2.23   0
 -10   0 -19    0.46    3.28   0
 -10   1 -18   92.56    3.64   0
 -10   2 -17   47.55    3.20   0
 -10   4 -14   -0.13    2.22   0
 -10   5 -12   13.48    2.15   0
 -10   6  -9    0.84    1.67   0
 -10   6  13    5.23    2.31   0
 -10   7  -5   82.79    2.10   0
 -10   7   9   85.34    2.25   0
  -9   1  21    0.63    4.28   0
  -9   3 -15   19.25    2.62   0
  -9   4 -13    0.64    2.14   0
  -9   5 -11   24.21    2.27   0
  -9   6  -8   30.95    1.81   0
  -9   7  -3  173.83    2.47   0
  -9   7   6    2.31    1.71   0
  -9   7   7  222.58    2.97   0
  -8   1  20   83.68    5.58   0
  -8   3 -14  149.36    2.95   0
  -8   4 -12   24.49    1.87   0
  -8   5 -10   55.05    2.09   0
  -8   5  13   93.37    2.66   0
  -8   6  -6   55.16    1.91   0
  -7   0 -17  121.87    3.80   0
  -7   1 -16    9.67    2.60   0
  -7   3 -13   40.58    2.27   0
  -7   4 -11    3.91    1.99   0
  -7   5  -8   65.07    1.97   0
  -7   5  11   47.96    2.37   0
  -7   6  -4  160.99    2.33   0
  -7   6   7   12.16    1.97   0
  -6  -5  21    0.82    3.14   0
  -6   1 -15   -0.15    2.29   0
  -6   4  12   40.11    2.28   0
  -6   5  -6   17.05    1.69   0
  -5  -7  20   26.89    2.98   0
  -5  -6  20    7.61    2.78   0
  -5   5  -3   89.91    2.26   0
  -5   5  -2  201.21    2.58   0
  -5   5   4   10.15    1.61   0
  -5   5   5   42.85    2.31   0
  -4 -11 -15    3.83    2.95   0
  -4  -2  17   78.35    3.98   0
  -4   3  10    3.09    1.70   0
  -4   4  -4   68.91    2.09   0
  -4   4   6  110.95    2.45   0
  -3 -13 -11   -0.90    2.64   0
  -3 -12  14   24.78    2.95   0
  -3 -11  15    6.97    2.78   0
  -3 -10  16    2.62    2.22   0
  -3  -9 -15   21.28    2.57   0
  -3  -7  17   38.01    2.58   0
  -3  -3  16  169.05    3.87   0
  -3   2  10  128.22    3.79   0
  -3   3  -5  604.62    4.63   0
  -2 -14  -7    0.92    2.26   0
  -2 -14   8    2.13    2.32   0
  -2 -13  -9   47.54    2.90   0
  -2 -13  10    2.23    2.58   0
  -2 -12 -11   59.72    2.48   0
  -2 -12  12    1.28    2.20   0
  -2 -11 -12   31.18    2.53   0
  -2 -11  13   18.64    2.41   0
  -2 -10 -13    4.49    2.31   0
  -2 -10  14   59.45    2.53   0
  -2  -8  15   18.63    2.41   0
  -2  -7 -14   13.18    2.54   0
  -2  -6 -14   13.13    2.54   0
  -2  -5  15   66.84    2.63   0
  -2  -3 -13    6.29    3.43   0
  -2   2  -5  515.53    4.97   0
  -1 -14  -2   80.77    2.48   0
  -1 -14  -1    3.42    2.21   0
  -1 -14   0  107.98    2.71   0
  -1 -14   1    3.53    2.28   0
  -1 -14   2   81.80    2.54   0
  -1 -14   3    2.97    2.37   0
  -1 -13  -6   24.29    2.24   0
  -1 -13   7   -0.09    2.08   0
  -1 -12  -8   14.49    2.43   0
  -1 -12   9   53.27    2.20   0
  -1 -11 -10   55.04    2.16   0
  -1 -10 -11   32.52    2.01   0
  -1  -8 -12   47.21    2.46   0
  -1  -8  13   97.08    2.35   0
  -1  -7  13  327.12    3.51   0
  -1  -6  13    7.37    2.05   0
  -1  -5  13    1.88    2.04   0
  -1  -2  11   15.89    2.27   0
  -1   1   5  641.22   10.10   0
   0 -12  -4   15.27    1.88   0
   0 -12   4   15.89    2.21   0
   0 -12   5    4.75    1.95   0
   0 -11  -7  124.26    2.39   0
   0 -11   7  125.73    2.44   0
   0 -10  -8   14.63    2.15   0
   0 -10   9   19.83    1.78   0
   0  -9  -9    3.08    1.93   0
   0  -8  10  197.42    2.81   0
   0  -7 -10    1.22    2.00   0
   0  -6 -10   26.28    2.04   0
   0  -3   9  201.42    3.38   0
   1 -10  -4   39.81    1.84   0
   1 -10  -3    0.81    1.63   0
   1 -10  -2   21.87    2.08   0
   1 -10   2   66.39    2.22   0
   1 -10   3   18.13    1.77   0
   1 -10   4   57.32    2.02   0
   1  -9  -5  181.32    2.63   0
   1  -9   5  631.89    3.97   0
   1  -8  -6    7.06    1.94   0
   1  -8   6    3.33    1.88   0
   1  -7  -7  303.51    3.18   0
   1  -7   7   46.28    1.81   0
   1  -6  -7   46.32    1.97   0
   1  -6   7    1.11    1.59   0
   1  -4   6  243.44    3.11   0
   1  -3  -4  226.84    3.78   0
   1  -3   4    0.89    1.98   0
 -15   9  -1   41.83    2.98   0
 -15   9   0    0.66    2.33   0
 -15   9   1  102.26    2.87   0
 -15   9   2    1.01    2.36   0
 -15   9   3   95.65    2.78   0
 -15   9   4    0.74    2.18   0
 -15   9   5   49.05    2.41   0
 -15   9   6    1.20    2.55   0
 -14   7 -10   76.57    2.99   0
 -14   7  15    7.80    2.80   0
 -14   8  -6   42.09    2.42   0
 -14   8  11   -0.20    2.26   0
 -14   9   1   12.53    2.54   0
 -14   9   2   -0.70    2.53   0
 -14   9   3    7.52    2.51   0
 -14   9   4    2.74    2.48   0
 -13   5 -14  101.70    3.19   0
 -13   6 -12   11.27    2.81   0
 -13   7  -9    7.84    2.18   0
 -13   7  14   31.10    2.80   0
 -13   8  -5    6.89    2.13   0
 -13   8  10   -1.82    2.34   0
 -12   5  18    1.54    2.64   0
 -12   6  16    1.98    2.69   0
 -12   7  13   10.75    2.56   0
 -12   8  -4   30.44    2.02   0
 -12   8   8   56.37    2.21   0
 -12   8   9    9.80    2.26   0
 -11   4 -15    4.18    2.39   0
 -11   4  19    0.28    2.84   0
 -11   5 -13   31.42    2.45   0
 -11   5  17    6.25    2.66   0
 -11   8  -2   16.14    1.84   0
 -11   8  -1   12.33    1.86   0
 -11   8   5    5.58    1.83   0
 -11   8   6   20.21    1.89   0
 -10   1  22   47.63    5.85   0
 -10   3 -16   36.32    2.87   0
 -10   4  18    5.84    2.85   0
 -10   5  16    4.97    2.29   0
 -10   6 -10  101.15    2.61   0
 -10   7  -6  193.61    2.64   0
 -10   7  10   61.93    2.34   0
  -9  -2 -20    1.71    4.74   0
  -9   2  20   -0.10    3.52   0
  -9   4  17    3.76    2.59   0
  -9   6  12  176.54    2.97   0
  -9   7  -4   62.70    2.03   0
  -9   7   8   13.77    2.10   0
  -8   0 -18   19.38    3.19   0
  -8   1 -17    9.52    2.72   0
  -8   6  -7    7.92    1.63   0
  -8   6  10  319.52    3.21   0
  -8   7  -1  254.84    2.74   0
  -8   7   0    3.14    1.72   0
  -8   7   1  179.46    2.38   0
  -8   7   2   44.75    1.83   0
  -8   7   3  120.96    2.23   0
  -8   7   4    0.87    1.55   0
  -7  -6  22   11.04    3.57   0
  -7  -5  22   57.39    4.09   0
  -7  -1 -18    0.34    3.20   0
  -7   2 -15  125.76    3.23   0
  -7   3  16  162.61    3.72   0
  -7   4  14  275.68    3.73   0
  -7   5  -9   44.22    2.06   0
  -7   6  -5   58.92    1.86   0
  -6  -7  21    3.18    2.94   0
  -6  -6  21   25.61    3.20   0
  -6  -1  19   27.17    4.72   0
  -6   3 -12   98.76    2.55   0
  -6   4 -10   61.86    2.21   0
  -6   5  -7    8.68    1.98   0
  -6   5   9  152.41    2.52   0
  -6   6  -1   18.98    1.84   0
  -6   6   0   55.69    1.83   0
  -6   6   1   13.27    1.64   0
  -6   6   2  117.25    2.17   0
  -6   6   3  112.72    2.41   0
  -5  -9 -17   13.41    3.22   0
  -5  -9  19   12.17    2.75   0
  -5  -3  19    6.10    3.00   0
  -5   1 -14    6.67    2.18   0
  -5   4  -8   35.91    2.07   0
  -5   4  10  279.05    3.50   0
  -5   5  -4   74.95    2.29   0
  -5   5   6   33.52    2.26   0
  -4 -10  17   14.36    2.65   0
  -4  -9 -16   52.03    3.17   0
  -4  -8  18    6.28    2.66   0
  -4  -4  18    0.81    2.61   0
  -4  -1 -15    0.43    3.35   0
  -4   2 -11   30.56    2.18   0
  -4   4  -5  207.42    2.79   0
  -4   4   7  223.50    3.35   0
  -3 -13  12   19.02    2.72   0
  -3 -12 -12   17.76    2.63   0
  -3 -10 -14    2.10    2.55   0
  -3  -9  16   -0.64    2.46   0
  -3  -8 -15  247.04    4.11   0
  -3  -4 -15    1.28    3.25   0
  -3   3   7  151.47    3.23   0
  -2 -14  -6   10.20    2.30   0
  -2 -14  -5   11.54    2.62   0
  -2 -14   6    0.43    2.59   0
  -2 -14   7   48.20    2.62   0
  -2 -13  -8   12.82    2.41   0
  -2 -13   9   50.67    2.68   0
  -2 -12 -10   23.27    2.72   0
  -2 -12  11    8.24    2.46   0
  -2  -9 -13    5.86    2.15   0
  -2  -9  14   87.68    2.68   0
  -2  -7  15   38.35    2.24   0
  -2  -6  15  245.40    3.47   0
  -2  -3  14   22.07    2.24   0
  -1 -13  -5    7.93    2.05   0
  -1 -13  -4    5.68    2.23   0
  -1 -13   5    1.50    2.32   0
  -1 -13   6    4.44    2.07   0
  -1 -12  -7   27.78    2.27   0
  -1 -12   8   34.75    2.23   0
  -1 -11  -9   13.42    2.32   0
  -1 -11  10   33.56    2.06   0
  -1 -10  11   -1.50    1.74   0
  -1  -9 -11  110.82    2.61   0
  -1  -9  12    5.10    1.76   0
  -1  -7 -12   37.20    2.28   0
  -1  -6 -12  161.28    3.30   0
  -1  -5 -12  499.34    5.27   0
  -1  -3 -11  175.79    4.64   0
   0 -12  -3    1.65    1.78   0
   0 -12  -2   13.09    1.91   0
   0 -12  -1    2.24    1.80   0
   0 -12   0    7.55    1.85   0
   0 -12   1    1.76    1.77   0
   0 -12   2   14.37    1.91   0
   0 -12   3    1.31    1.84   0
   0 -11  -6   25.68    1.82   0
   0 -11  -5  222.90    2.86   0
   0 -11   6   28.66    1.95   0
   0 -10  -7   24.79    2.05   0
   0 -10   8   15.77    1.79   0
   0  -9   9    3.62    1.72   0
   0  -8  -9   30.53    2.04   0
   0  -7  10    0.76    1.48   0
   0  -6  10   25.73    2.14   0
   0  -5  10   38.43    2.11   0
   0  -4  -9  112.28    2.99   0
   1 -10  -1   45.51    1.92   0
   1 -10   0  102.31    2.14   0
   1 -10   1   48.96    1.90   0
   1  -9  -4    9.59    1.60   0
   1  -9   4  103.10    2.15   0
   1  -8  -5   39.36    2.13   0
   1  -8   5  166.23    2.56   0
   1  -7  -6    7.19    1.90   0
   1  -7   6   88.49    2.06   0
   1  -6  -6  432.41    3.96   0
   1  -6   6  533.69    4.05   0
   1  -5  -6   62.10    2.33   0
   1  -5   6  396.31    3.58   0
   1  -4  -5   25.19    2.20   0
   1  -4   5  183.73    3.09   0
 -15   9  -2    2.82    2.51   0
 -15   9   7   61.64    2.74   0
 -15   9   8   11.25    2.75   0
 -14   8  -7    7.07    2.38   0
 -14   8  12   63.07    2.91   0
 -14   9  -2   32.61    2.69   0
 -14   9  -1    5.13    2.27   0
 -14   9   0   12.66    2.32   0
 -14   9   5   25.32    2.29   0
 -14   9   6    3.02    2.15   0
 -14   9   7   17.93    2.60   0
 -13   6  17   32.63    3.06   0
 -13   7 -10   32.19    2.66   0
 -13   8  -6   14.90    2.10   0
 -13   8  11    5.21    2.36   0
 -13   9   1   65.58    2.63   0
 -13   9   2    2.59    2.32   0
 -13   9   3   39.68    2.52   0
 -13   9   4    3.48    2.35   0
 -12   4  20    0.48    3.44   0
 -12   5 -14    3.98    2.48   0
 -12   6 -12    5.79    2.56   0
 -12   7  -9   18.14    2.18   0
 -12   8  -5    8.45    2.02   0
 -12   8  10   68.46    2.63   0
 -11   2 -18    3.90    3.11   0
 -11   6 -11   11.02    2.00   0
 -11   6  15   41.25    2.56   0
 -11   7  -8   39.07    2.01   0
 -11   7  12   34.49    2.05   0
 -11   8  -4   19.50    2.19   0
 -11   8  -3    5.61    1.78   0
 -11   8   7    3.51    1.77   0
 -11   8   8   49.02    2.38   0
 -10   2  21   51.03    4.40   0
 -10   6  14   60.08    2.67   0
 -10   7  -7    2.86    1.73   0
 -10   7  11   29.24    2.28   0
 -10   8  -1    0.87    1.71   0
 -10   8   0   89.57    2.14   0
 -10   8   1    3.89    1.72   0
 -10   8   2   79.11    2.10   0
 -10   8   3   15.85    1.79   0
 -10   8   4    2.53    1.68   0
 -10   8   5    3.40    2.13   0
  -9   4 -14    1.60    2.15   0
  -9   5 -12  105.24    2.69   0
  -9   5  15    1.01    2.25   0
  -9   6  -9   53.43    1.99   0
  -9   7  -5  290.96    2.97   0
  -9   7   9  195.74    2.95   0
  -8   2 -16    0.06    2.19   0
  -8   2  19   33.54    3.64   0
  -8   4 -13   91.81    2.59   0
  -8   5 -11    1.68    1.94   0
  -8   6  -8    4.89    1.98   0
  -8   6  11  110.13    2.57   0
  -8   7  -3   92.47    2.08   0
  -8   7  -2   21.49    1.74   0
  -8   7   5  219.72    2.67   0
  -8   7   6   89.74    2.40   0
  -7   5  12  191.94    3.18   0
  -7   6  -6   54.80    2.11   0
  -7   6   8  165.34    2.51   0
  -6   2 -14    4.15    1.95   0
  -6   6  -2    4.02    1.51   0
  -6   6   4   35.02    1.76   0
  -6   6   5  109.52    2.41   0
  -5   3 -11  265.34    3.32   0
  -5   5  -5  333.51    3.36   0
  -4 -11  16    9.23    2.46   0
  -4 -10 -15    4.62    2.67   0
  -4  -6  18    0.61    2.52   0
  -4  -5  18    6.53    2.70   0
  -4   0 -14   11.24    2.64   0
  -4   3  -9  193.42    3.12   0
  -4   4  -6   68.93    2.31   0
  -3 -13 -10   20.28    2.78   0
  -3 -13  11    1.05    2.68   0
  -3 -12  13    5.58    2.37   0
  -3 -11 -13   29.58    2.41   0
  -3 -11  14   12.23    2.45   0
  -3 -10  15   40.39    2.65   0
  -3  -8  16   12.11    2.48   0
  -3   1 -11    6.92    1.99   0
  -3   2  -9  174.31    3.18   0
  -3   3  -6   87.85    2.29   0
  -2 -14  -4   13.00    2.35   0
  -2 -14  -3   -0.03    2.43   0
  -2 -14   4    8.83    2.59   0
  -2 -13  -7   12.85    2.44   0
  -2 -13   8    3.55    2.36   0
  -2 -12  10   10.45    2.31   0
  -2 -11 -11   29.06    2.42   0
  -2 -11  12   48.76    2.26   0
  -2 -10 -12   10.11    2.38   0
  -2 -10  13   14.45    2.09   0
  -2  -8  14   77.13    2.45   0
  -2   2  -6  397.78    4.65   0
  -1 -13  -3   10.79    1.88   0
  -1 -13  -2    0.87    2.29   0
  -1 -13  -1    8.57    2.33   0
  -1 -13   0    9.44    2.29   0
  -1 -13   1   37.44    2.41   0
  -1 -13   2    0.26    2.32   0
  -1 -13   3   21.21    2.12   0
  -1 -13   4    4.68    2.04   0
  -1 -12  -6   53.29    2.48   0
  -1 -12   7   44.90    2.11   0
  -1 -11  -8   25.38    2.21   0
  -1 -11   9   17.48    1.92   0
  -1 -10 -10    4.17    1.76   0
  -1 -10  10    2.18    1.93   0
  -1  -9  11   54.74    2.21   0
  -1  -8  12   28.86    1.85   0
  -1  -4  12  175.92    2.98   0
   0 -11  -4    1.38    1.73   0
   0 -11   4    1.29    1.81   0
   0 -10  -6  161.86    2.60   0
   0 -10   7   24.29    1.80   0
   0  -9  -8  168.45    2.40   0
   0  -9   8  168.87    2.47   0
   0  -8   9   31.00    1.77   0
   0  -7  -9    1.42    1.77   0
   0  -4   9  111.60    2.66   0
   0  -2  -7  302.98    6.05   0
   1  -9  -3  195.23    2.43   0
   1  -9  -2    5.74    1.54   0
   1  -9  -1  331.06    2.92   0
   1  -9   0   18.80    1.87   0
   1  -9   1  272.80    2.73   0
   1  -9   2   53.32    1.88   0
   1  -9   3  406.34    3.16   0
   1  -8  -4   40.39    2.02   0
   1  -8   4    3.07    1.56   0
   1  -7  -5   77.58    2.40   0
   1  -7   5  281.79    2.87   0
   1  -5   5    1.83    1.95   0
   1  -3  -3  181.36    3.48   0
   1  -3   3  209.96    3.25   0
 -14   8  -8   18.54    2.54   0
 -14   8  13    4.09    2.92   0
 -14   9  -3    2.73    2.31   0
 -14   9   8    3.80    2.29   0
 -13   6 -13   39.44    3.14   0
 -13   7  15    5.87    2.66   0
 -13   8  -7   34.79    2.20   0
 -13   8  12   11.66    2.73   0
 -13   9  -2    1.21    2.42   0
 -13   9  -1  126.20    2.66   0
 -13   9   0    5.21    2.08   0
 -13   9   5  219.25    2.99   0
 -13   9   6    2.51    2.02   0
 -12   4 -16    6.29    2.97   0
 -12   7 -10   72.55    2.75   0
 -12   7  14    9.28    2.42   0
 -12   8  -6   16.19    2.03   0
 -12   9   1    6.40    2.29   0
 -12   9   2   25.33    2.34   0
 -12   9   3    4.75    2.26   0
 -11   2  22    8.24    4.40   0
 -11   3 -17   10.22    2.83   0
 -11   5 -14   21.13    2.62   0
 -11   6 -12   -0.64    2.22   0
 -11   7  -9   50.89    2.23   0
 -11   7  13   11.31    2.51   0
 -11   8  -5   65.32    2.22   0
 -11   8   9   38.07    2.35   0
 -10   3  20   21.49    3.71   0
 -10   4 -15   46.14    2.64   0
 -10   5 -13    1.01    1.94   0
 -10   6 -11   18.21    2.32   0
 -10   7  -8   27.60    2.08   0
 -10   8  -3    1.82    1.82   0
 -10   8  -2  106.39    2.26   0
 -10   8   6  122.46    2.32   0
 -10   8   7    4.13    1.99   0
  -9   1 -18    8.79    2.84   0
  -9   2 -17   20.53    2.83   0
  -9   3  19   10.30    3.36   0
  -9   6 -10   48.91    2.30   0
  -9   6  13   32.76    2.29   0
  -9   7  -6   59.70    2.01   0
  -8  -1 -19    0.96    3.66   0
  -8   3 -15   36.58    2.51   0
  -8   4  16    8.17    2.34   0
  -8   5  14    1.41    2.13   0
  -8   7  -4   97.56    2.20   0
  -8   7   7   86.27    2.32   0
  -7   3 -14   94.81    2.75   0
  -7   4 -12   20.81    1.82   0
  -7   5 -10  376.10    3.46   0
  -7   6   9   21.69    1.98   0
  -6  -8 -18    1.86    3.52   0
  -6   4  13  327.00    4.18   0
  -6   5  -8    7.33    1.63   0
  -6   5  10    0.79    1.52   0
  -6   6  -4  140.20    2.46   0
  -6   6  -3    1.41    1.51   0
  -6   6   6   42.72    2.17   0
  -5 -10 -16    0.93    3.00   0
  -5 -10  18    4.98    2.53   0
  -5  -8 -17   72.92    3.73   0
  -5  -8  19   76.67    3.18   0
  -5   2 -13   51.28    2.50   0
  -5   3  13   77.59    2.83   0
  -5   4  -9    3.40    1.90   0
  -5   5   7    6.38    1.71   0
  -4 -12 -13   41.91    2.93   0
  -4 -12  14    0.15    2.66   0
  -4 -11 -14   55.59    3.15   0
  -4  -9  17    1.24    2.45   0
  -4  -8 -16    3.38    2.74   0
  -4   1 -13    2.80    2.17   0
  -4   4   8  115.31    2.72   0
  -3 -14  -7   -0.12    2.37   0
  -3 -14   8   18.65    2.40   0
  -3 -13  -9    4.46    2.52   0
  -3 -13  10   25.79    2.71   0
  -3 -12 -11    5.43    2.55   0
  -3 -12  12   30.39    2.79   0
  -3  -9 -14    0.32    2.51   0
  -3  -7 -15   15.75    2.59   0
  -3  -7  16   35.16    2.46   0
  -3  -6 -15   79.86    3.41   0
  -3  -5 -15    0.41    2.80   0
  -3  -4  16  243.48    4.02   0
  -3  -2  15   19.01    2.79   0
  -3   4  -1  184.54    3.13   0
  -3   4   0  546.02    4.25   0
  -3   4   1    9.15    1.80   0
  -3   4   2  984.12    5.75   0
  -2 -14  -2    5.08    2.12   0
  -2 -14  -1    2.49    2.18   0
  -2 -14   0    4.00    2.55   0
  -2 -14   1    0.93    2.28   0
  -2 -14   2   31.13    2.34   0
  -2 -14   3   20.39    2.47   0
  -2 -13  -6    3.27    2.57   0
  -2 -13   7   21.81    2.24   0
  -2 -12  -9   17.37    2.03   0
  -2 -11  11    8.70    2.25   0
  -2  -9  13   44.58    2.35   0
  -2  -8 -13    0.90    2.17   0
  -2  -7  14   19.39    2.14   0
  -2  -4  14    0.68    2.14   0
  -2  -2  13  169.03    3.94   0
  -2  -1  12   59.99    3.71   0
  -2   2   7   59.73    3.16   0
  -1 -12  -5   19.21    2.16   0
  -1 -12   5    8.85    2.19   0
  -1 -11   8   52.49    2.10   0
  -1 -10  -9   17.77    2.23   0
  -1  -9 -10    3.33    1.90   0
  -1  -8 -11  237.56    3.38   0
  -1  -7  12    3.25    1.54   0
  -1  -6  12  244.07    3.17   0
  -1  -5  12   95.11    2.43   0
  -1  -2 -10  572.43   10.00   0
  -1   1  -5 2917.42   14.92   0
   0 -11  -3  127.56    2.33   0
   0 -11  -2   -0.02    1.66   0
   0 -11  -1  259.37    2.81   0
   0 -11   0   -0.66    2.02   0
   0 -11   1  247.21    2.75   0
   0 -11   2    2.14    1.71   0
   0 -11   3  127.18    2.30   0
   0 -10  -5   15.80    2.13   0
   0 -10   5   16.55    1.97   0
   0 -10   6  172.03    2.48   0
   0  -9  -7    5.91    1.88   0
   0  -9   7    5.14    1.94   0
   0  -8  -8    7.49    2.00   0
   0  -8   8    5.80    1.93   0
   0  -7   9    2.09    1.52   0
   0  -6  -9  155.56    2.83   0
   0  -6   9  156.30    2.78   0
   0  -5  -9   16.35    1.92   0
   0  -5   9   16.13    2.10   0
   0  -3  -8  806.06    7.41   0
   0  -3   8  812.11    5.88   0
   0  -2   7  299.43    4.46   0
   0  -1  -5  529.31   11.53   0
   1  -8  -3  144.78    2.30   0
   1  -8  -2   -0.75    1.80   0
   1  -8   1    7.11    1.76   0
   1  -8   2    8.80    1.57   0
   1  -8   3    7.57    1.57   0
   1  -7  -4  117.03    2.46   0
   1  -7   4   22.61    1.62   0
   1  -6  -5    6.38    1.70   0
   1  -6   5   32.47    1.78   0
   1  -5  -5   62.69    2.10   0
   1  -4  -4  330.96    3.89   0
   1  -4   4  382.38    3.67   0
   1  -3  -2    3.67    2.31   0
   1  -3   2   19.33    2.05   0
 -14   9  -5    3.41    2.53   0
 -14   9  -4    5.08    2.33   0
 -14   9   9   23.95    2.42   0
 -13   7 -11    2.97    2.36   0
 -13   8  -8   16.29    2.36   0
 -13   9  -4    5.63    2.42   0
 -13   9  -3   18.18    2.24   0
 -13   9   7  116.23    2.64   0
 -13   9   8    5.54    2.47   0
 -12   5 -15   15.78    2.72   0
 -12   5  19    0.15    3.16   0
 -12   6 -13   13.68    2.76   0
 -12   6  17   46.61    2.96   0
 -12   8  -7   17.87    2.04   0
 -12   8  11   13.23    2.06   0
 -12   9  -2    1.60    2.11   0
 -12   9  -1    2.87    1.97   0
 -12   9   0   -0.16    1.96   0
 -12   9   4    0.76    1.98   0
 -12   9   5   12.73    2.02   0
 -12   9   6   11.66    2.29   0
 -11   3  21    5.58    3.67   0
 -11   4 -16    8.99    2.75   0
 -11   5  18   35.63    3.21   0
 -11   6  16    7.23    2.60   0
 -11   7 -10   75.04    2.65   0
 -11   8  -6    4.20    1.89   0
 -11   8  10   17.74    2.40   0
 -10   5  17   34.58    2.96   0
 -10   6  15   62.75    2.66   0
 -10   7  -9    1.28    2.08   0
 -10   7  12    3.85    2.21   0
 -10   8  -4  266.39    2.89   0
 -10   8   8   83.14    2.42   0
  -9   3 -16   56.30    2.71   0
  -9   7  -7   66.70    2.06   0
  -9   7  10   -0.49    1.84   0
  -9   8  -2   47.31    2.20   0
  -9   8  -1    3.45    1.69   0
  -9   8   0   70.86    1.99   0
  -9   8   1   14.50    1.72   0
  -9   8   2   15.54    1.71   0
  -9   8   3   10.42    1.76   0
  -9   8   4    0.24    1.71   0
  -9   8   5    1.73    1.95   0
  -8   3  18    1.77    2.95   0
  -8   6  -9  128.48    2.30   0
  -8   6  12   53.38    2.32   0
  -8   7  -5   24.97    1.83   0
  -8   7   8   17.03    1.91   0
  -7   2  18   11.49    3.26   0
  -7   4  15    6.01    2.31   0
  -7   6  -7   18.12    1.65   0
  -7   7  -2   20.33    1.90   0
  -7   7  -1  225.16    2.56   0
  -7   7   0    2.12    1.55   0
  -7   7   1  169.52    2.35   0
  -7   7   2  152.53    2.33   0
  -7   7   3  454.44    3.35   0
  -7   7   4   38.49    1.78   0
  -6  -8  20    6.85    2.98   0
  -6  -3  20   11.85    3.27   0
  -6   3 -13   16.12    2.13   0
  -6   3  15  113.15    3.32   0
  -6   4 -11  108.80    2.26   0
  -6   6  -5   86.12    2.28   0
  -6   6   7   51.58    2.22   0
  -5  -9  18    0.11    2.64   0
  -5  -7  19   23.22    2.85   0
  -5  -6  19   98.51    3.42   0
  -5  -5  19   -0.16    2.71   0
  -5  -4  19    4.49    2.61   0
[truncated: 17,718,726 more chars]
